# Supplementary material for: Transcriptome and Network Changes in Climbers at Extreme Altitudes
Source: PLoS One. 2012 Feb 29;7(2):e31645. doi: 10.1371/journal.pone.0031645 (PMC3290542; doi:10.1371/journal.pone.0031645)
Supplement: Table S1 — The full list of differentially expressed genes, TFs, and miRNAs. (XLS) [file pone.0031645.s009.xls]

## Sheet: Sheet1
Supplementary table 1 | The full list of differentially expressed genes, TFs, and miRNAs
	Entrez gene ID	Gene symbol	Description	Weight	Upstream interactors	Downstream interactors	Undirected interactors	Number of co-citation
Differentially expressed genes
Up
	212	ALAS2	aminolevulinate, delta-, synthase 2	4	GNMT		MPP1, OSBP2, GYPE, GYPC, GATA1, TFDP1, KLF1, TRIM58, GLRX5, MBOAT2, ERAF, SELENBP1, XK, PPOX, FBXO7, BNIP3L, BPGM, EPB42, BLVRB, TSPAN5, SLC4A1	4
	762	CA4	carbonic anhydrase IV	4	CEBPD		CA13	0
	2038	EPB42	erythrocyte membrane protein band 4.2	4	GATA1		ALS2CR2, KLF1, OSBP2, FBXO7, GYPC, GYPE, GLRX5, ERAF, PPOX, BNIP3L, SPTB, TFDP1, BLVRB, EPB49, TSPAN5, ALAS2, SLC4A1, XK, MPP1, SELENBP1	0
	2219	FCN1	ficolin (collagen/fibrinogen domain containing) 1	4	NR6A1, ELF2, RUNX2, STAT5B		KLRB1, CLEC7A, S100A8, GZMB	0
	3039	HBA1	hemoglobin, alpha 1	4	ELF2, FOXO4, ARNT		HBD, HBB, ERAF, GATA1, KLF1, HBG2	1
	3042	HBM	hemoglobin, mu	4	SP3, PATZ1, TCF3, SP1, SP2, NR3C1			0
	3043	HBB	hemoglobin, beta	4	POU5F1, RXRA, CEBPA, SRF		HBA1, HBD, ERAF	1
	3045	HBD	hemoglobin, delta	4	SREBF1		XK, GYPC, HBA1, GLRX5, KLF1, HBB, SLC4A1, FBXO7, HBG2, BLVRB, ERAF	0
	3047	HBG1	hemoglobin, gamma A	4	CEBPB, POU5F1, CEBPG, GATA1			0
	3048	HBG2	hemoglobin, gamma G	4	CEBPB, POU5F1, CEBPA, GATA1, CEBPG		HBD, HBA1	0
	3429	IFI27	interferon, alpha-inducible protein 27	4	NFE2L2			0
	3848	KRT1	keratin 1	4	hsa-miR-32		C1QBP, DSG3	1
	4601	MXI1	MAX interactor 1	4	HNF4A		JUNDM2, PATZ1, CSDA, SP3	2
	4635	MYL4	myosin, light chain 4, alkali; atrial, embryonic	4	TCF3		EPB49, TPM2	0
	6279	S100A8	S100 calcium binding protein A8	4	CEBPA, ARNT		FCN1, GNLY, IL8RB, FPRL1, PTAFR	0
	6282	S100A11	S100 calcium binding protein A11	4	SP2, SP1, RUNX2, SP3		ANXA6, ACTB	0
	6521	SLC4A1	solute carrier family 4, anion exchanger, member 1 (erythrocyte membrane protein band 3, Diego blood group)	4			KLF1, GYPE, BLVRB, TSPAN5, MPP1, XK, HBD, SELENBP1, ERAF, OSBP2, EPB42, SLC6A8, PPOX, FBXO7, GYPC, BNIP3L, GLRX5, ALAS2, TFDP1	2
	6622	SNCA	synuclein, alpha (non A4 component of amyloid precursor)	4	hsa-miR-223, ARNT		GAPDH, UBB, PTK2B	1
	7111	TMOD1	tropomodulin 1	4	hsa-miR-340, hsa-miR-130a, hsa-miR-301a, NHLH1, hsa-miR-454		CDC42	0
	8460	TPST1	tyrosylprotein sulfotransferase 1	4	POU5F1, SP3, SP1, SP2, TCF3			0
	8843	GPR109B	G protein-coupled receptor 109B	4	FOXF1, ARID5B, CEBPB, FOXO4		C5AR1, IL8RB, PTAFR, FPRL1, GPR109A, IGSF6	0
	8991	SELENBP1	selenium binding protein 1	4			GYPE, OSBP2, PPOX, GYPC, SLC4A1, ALAS2, XK, BNIP3L, PRDX2, ERAF, KLF1, TSPAN5, MPP1, BLVRB, EPB42, GLRX5, FBXO7	0
	23604	DAPK2	death-associated protein kinase 2	4	HNF4A, CEBPG, RXRA			0
	25798	BRI3	brain protein I3	4	SP2, TCF3, SP1, SP3, NHLH1		C1QBP	0
	25853	WDR40A	WD repeat domain 40A	4	hsa-miR-320c, hsa-miR-340, hsa-miR-320d, hsa-miR-320b			0
	51327	ERAF	erythroid associated factor	4			GYPC, XK, GYPE, EPB42, GATA1, HBA1, KLF1, HBB, PRDX2, ALAS2, SLC4A1, OSBP2, TFDP1, BLVRB, PPOX, SELENBP1, GLRX5, FBXO7, HBD	0
	51571	FAM49B	family with sequence similarity 49, member B	4	SP2, hsa-miR-320d, hsa-miR-320c, TCF3, NRF1, hsa-miR-320b, SP1, SP3			0
	51629	SLC25A39	solute carrier family 25, member 39	4	SP1, SP3			0
	55437	ALS2CR2	amyotrophic lateral sclerosis 2 (juvenile) chromosome region, candidate 2	4	NR6A1, hsa-miR-130a, hsa-miR-424, RXRA		EPB42, CEBPB, BCL2L1, TPT1, EPB49	0
	55796	MBNL3	muscleblind-like 3 (Drosophila)	4	SP1, POU5F1, ETS2		CNBP	0
	92162	TMEM88	transmembrane protein 88	4				0
	115330	GPR146	G protein-coupled receptor 146	4	CREB1, CEBPD, RUNX2, TCF3			0
	116151	C20orf108	chromosome 20 open reading frame 108	4	SP1, SP3			0
	143686	SESN3	sestrin 3	4	CEBPA, SP1, hsa-miR-32, CEBPD, TP53, CEBPG, SP2, CEBPB, POU5F1			0
	439996	IFIT1L	interferon-induced protein with tetratricopeptide repeats 1-like	4	HNF4A			0
	965	CD58	CD58 molecule	3.69897	CEBPG		KLRB1, PTAFR	0
	9587	MAD2L1BP	MAD2L1 binding protein	3.69897	PATZ1, NR3C1			0
	997	CDC34	cell division cycle 34 homolog (S. cerevisiae)	3.52288	HNF4A, RXRA		MARCH8, RNF10, UBE2C, UBE2B, UBB	0
	4318	MMP9	matrix metallopeptidase 9 (gelatinase B, 92kDa gelatinase, 92kDa type IV collagenase)	3.52288	FOS, JUND, PATZ1, BACH1, NFE2L2		LGALS3, FOXM1, MME, SP2, CXCL5, CXCL1, PPIA, FOXO4, ELA2, AXL, CEACAM8, FLT1, CTSG, CNBP	17
	7145	TNS1	tensin 1	3.52288	hsa-miR-410, hsa-miR-340			0
	10261	IGSF6	immunoglobulin superfamily, member 6	3.52288	CEBPD, FOXO4, TCF3, CEBPB, NR3C1, CEBPA		SORL1, LILRB3, PPBP, PTAFR, KLRB1, APOBEC3A, TLR5, GPR109B, CLEC7A, C5AR1	0
	10077	TSPAN32	tetraspanin 32	3.39794	SP1, PATZ1			0
	23762	OSBP2	oxysterol binding protein 2	3.30103	hsa-miR-124, hsa-miR-410, SRF		PPOX, ALAS2, SELENBP1, EPB42, BNIP3L, GYPE, ERAF, SLC4A1, FBXO7, TSPAN5	0
	57568	SIPA1L2	signal-induced proliferation-associated 1 like 2	3.30103	hsa-miR-503, GATA1, hsa-miR-340, hsa-miR-454, hsa-miR-424, hsa-miR-301a, hsa-miR-130a			0
	91300	C19orf22	chromosome 19 open reading frame 22	3.30103				0
	9846	GAB2	GRB2-associated binding protein 2	3.1549	hsa-miR-486-5p, HNF4A, POU5F1, LYN, NR6A1		ITGAM, MAP2K2, PLCG2, ITGB5	0
	2995	GYPC	glycophorin C (Gerbich blood group)	3.09691			GLRX5, ALAS2, HBD, KLF1, ERAF, XK, EPB42, BLVRB, SELENBP1, FBXO7, MARCH8, SLC6A8, GYPE, SLC4A1, MPP1	0
	3006	HIST1H1C	histone cluster 1, H1c	3.04576			H2AFX, TP53	0
	645	BLVRB	biliverdin reductase B (flavin reductase (NADPH))	2.92082	SP2, CREB1, SP3, SP1		GLRX5, FBXO7, SLC4A1, KLF1, ETFB, BPGM, PRDX2, GMPR, GYPC, ARG1, GYPE, TFDP1, GNB5, ERAF, GATA1, EPB42, HBD, SELENBP1, XK, ALAS2, PPOX	0
	1052	CEBPD	CCAAT/enhancer binding protein (C/EBP), delta	2.92082	PATZ1	CA4, LIN9, LOC100132417, RPL32, ZNF160, GPR146, IGSF6, SHKBP1, TCN1, SESN3, SIRPB2, ZNF618, SREBF1, RP2, ACOX1, CREB5, ASZ1, SORBS3, CSDA, PPIA, NFE2L2, MAPRE3	CEBPA, KLRB1, CAV2, CEBPB	0
	94241	TP53INP1	tumor protein p53 inducible nuclear protein 1	2.92082	TP53, hsa-miR-19b, hsa-miR-124, TCF3, hsa-miR-454, hsa-miR-130a		RPL12, TP53	0
	392459	LOC392459	chromosome X open reading frame 25	2.92082				0
	2766	GMPR	guanosine monophosphate reductase	2.88606	PDE6A	APRT, GUK1	CSDA, PPOX, BLVRB	0
	55744	C7orf44	chromosome 7 open reading frame 44	2.85387				0
	83999	KREMEN1	kringle containing transmembrane protein 1	2.82391	SP2, SP1, SP3, ARNT			0
	729466	LOC729466	hypothetical LOC729466	2.82391				0
	84898	PLXDC2	plexin domain containing 2	2.72125	RUNX2			0
	11025	LILRB3	leukocyte immunoglobulin-like receptor, subfamily B (with TM and ITIM domains), member 3	2.65758	NFE2L2, BACH1		ITGAM, IGSF6, PPBP	0
	90338	ZNF160	zinc finger protein 160	2.50864	CEBPD, SP1			0
	2358	FPRL1	formyl peptide receptor 2	2.48149	SRF, STAT5B, RXRA		VNN2, FOXM1, IL8RB, C5AR1, ELA2, PTAFR, CAMP, GPR109B, PPBP, S100A8, KLRB1	0
	2819	GPD1	glycerol-3-phosphate dehydrogenase 1 (soluble)	2.48149	SRF, AGPAT9, RXRA		CIDEC	0
	84833	USMG5	up-regulated during skeletal muscle growth 5 homolog (mouse)	2.48149	NR6A1, NR3C1			0
	57705	WDFY4	WDFY family member 4	2.46852	ELF2, ETS2, SREBF1			0
	51218	GLRX5	glutaredoxin 5	2.4437	HNF4A		GYPC, FBXO7, BLVRB, MARCH8, HBD, TFDP1, MPP1, EPB42, ALAS2, KLF1, GYPE, XK, MSRA, ERAF, PRDX2, SELENBP1, SLC4A1	0
	5700	PSMC1	proteasome (prosome, macropain) 26S subunit, ATPase, 1	2.4318			RPL38, UBC, UBE2C	0
	113402	SFT2D1	SFT2 domain containing 1	2.40894	HNF4A, ELF2, TCF3			0
	6176	RPLP1	ribosomal protein, large, P1	2.37675	CEBPA		RPL38, RPL37A, RPL4, CNBP, SIRT7, RPL12, RPL27, RPL32, RPL36AL, SRP19, RPL19, RPS3A, RPL18, RPS14, RPL31, RPS19, RPL13, EIF3G, RPL26, RPL9, RPL27A, NACA, C1QBP, RPL5, RPS4X, RPL14, RPS11, RPL35, RPS9, EEF1B2	0
	669	BPGM	2,3-bisphosphoglycerate mutase	2.36653	GAPDH, TCF3		BLVRB, ARG1, ALAS2	0
	26499	PLEK2	pleckstrin 2	2.36653				0
	3554	IL1R1	interleukin 1 receptor, type I	2.33724	ARID5B, hsa-miR-19b		TLR5, IL1RL1, FOS	0
	338442	GPR109A	G protein-coupled receptor 109A	2.3279	ARID5B		GPR109B	0
	978	CDA	cytidine deaminase	2.27572	NT5M		AICDA, C5AR1, APOBEC3A	0
	100132417	LOC100132417	Fc fragment of IgG, high affinity Ic, receptor (CD64)	2.26761	FOXF1, CEBPD, CEBPA, CEBPG, STAT5B, CEBPB		ITGAM	0
	4067	LYN	v-yes-1 Yamaguchi sarcoma viral related oncogene homolog	2.24413	GNAI2, ETS2, POU5F1	GAB2, PTK2B		0
	10677	AVIL	advillin	2.24413	RXRA, TCF3			0
	51024	FIS1	fission 1 (mitochondrial outer membrane) homolog (S. cerevisiae)	2.24413	SP2, POU5F1, TCF3, ARNT, SP3, ARID5B, SP1, USF2, NHLH1			0
	5218	PFTK1	PFTAIRE protein kinase 1	2.23657				0
	9170	EDG4	lysophosphatidic acid receptor 2	2.23657	SP1, SP3, NFE2L2, JUND, SP2		FOS, PTK2B	0
	89846	FGD3	FYVE, RhoGEF and PH domain containing 3	2.22915		CDC42	CENTD3, RHOQ	0
	9645	MICAL2	microtubule associated monoxygenase, calponin and LIM domain containing 2	2.18709	SP3, SP2, SP1		MGLL	0
	201163	FLCN	folliculin	2.16115	ARNT, SREBF1, NRF1			0
	2597	GAPDH	glyceraldehyde-3-phosphate dehydrogenase	2.1549	SP1, TPI1, ARNT	BPGM	PRDX2, ACTB, SNCA, PPIA, RAB2A, CYP1A2, PCNA, TP53	2
	2180	ACSL1	acyl-CoA synthetase long-chain family member 1	2.14874	hsa-miR-376c, hsa-miR-130a, hsa-miR-19b, TCF3, hsa-miR-124, hsa-miR-301a, hsa-miR-454, hsa-miR-340	ACOX1	ITGAM, PRKAR2B, FOS, MGLL	0
	837	CASP4	caspase 4, apoptosis-related cysteine peptidase	2.13668	TCF3, ETS2, ELF2		GZMB, BID, CEBPB	0
	25793	FBXO7	F-box protein 7	2.13668	CREB1		MPP1, RNF10, GLRX5, BLVRB, XK, EPB42, TFDP1, GYPC, GYPE, TRIM58, HBD, OSBP2, ALAS2, ERAF, KLF1, PPOX, SLC4A1, SELENBP1, BNIP3L	0
	383	ARG1	arginase, liver	2.13077			BLVRB, BPGM	0
	647506	LOC647506	similar to Ig kappa chain V-I region HK101 precursor	2.10237				0
	314	AOC2	amine oxidase, copper containing 2 (retina-specific)	2.07058			TP53, SRF, SORL1	0
	2039	EPB49	erythrocyte membrane protein band 4.9 (dematin)	2.07058	NHLH1, USF2, ARID5B, ELF2, TCF3, GATA1		MYL4, ALS2CR2, EPB42, WASF1	0
	8531	CSDA	cold shock domain protein A	2.0655	SRF, CEBPD		GMPR, C1QBP, MXI1	3
	83605	CCM2	cerebral cavernous malformation 2	2.03152	SP1, SP3, ARNT, GATA1, SP2			0
	54682	MANSC1	MANSC domain containing 1	2.02228	ARNT, RXRA, TP53			0
	80896	NPL	N-acetylneuraminate pyruvate lyase (dihydrodipicolinate synthase)	2.02228	GATA1, JUND			0
	653355	LOC653355	hypothetical LOC653355	2.02228				0
	23625	FAM89B	family with sequence similarity 89, member B	2.01323	NRF1, RUNX2, TCF3			0
	7320	UBE2B	ubiquitin-conjugating enzyme E2B (RAD6 homolog)	2.00877	NHLH1, FOXO4, TP53, RUNX2, USF2, TCF3, ARNT, SREBF1, ARID5B, hsa-miR-124		UBC, CDC34	0
	260429	PRSS33	protease, serine, 33	2.00877				0
	23097	CDC2L6	cell division cycle 2-like 6 (CDK8-like)	1.98716	SP1, hsa-miR-33b, SP2, hsa-miR-454, SP3			0
	7167	TPI1	triosephosphate isomerase 1	1.97062	ARNT	GAPDH	CNNM1	0
	11081	KERA	keratocan	1.97062	FOXO4, POU5F1, JUND, SRF			0
	84981	C17orf91	chromosome 17 open reading frame 91	1.97062	SP2, STAT5B, SP3			0
	6888	TALDO1	transaldolase 1	1.96658	SP2, ELF2, NHLH1, TCF3, SP1, SP3		CDKN2D	0
	126014	OSCAR	osteoclast associated, immunoglobulin-like receptor	1.96658	TCF3			0
	200315	APOBEC3A	apolipoprotein B mRNA editing enzyme, catalytic polypeptide-like 3A	1.96658	TCF3		C5AR1, LAT2, CENTA2, IGSF6, CLEC7A, CDA	0
	389541	LOC389541	chromosome 7 open reading frame 59	1.96658	SP1, SP3, SP2			0
	100129034	LOC100129034	hypothetical protein LOC100129034	1.96658	ARNT, NR3C1, CEBPG			0
	5591	PRKDC	protein kinase, DNA-activated, catalytic polypeptide	1.96257	TCF3, GATA1	TP53	CDKN2D, HOXC4, SRF, H2AFX, SLC25A5, GZMB, ANXA6	1
	6728	SRP19	signal recognition particle 19kDa	1.96257	TCF3		RPL12, TFDP1, RPS19, EIF3G, RPS9, MRPS28, RPS3A, RPL9, RPLP1, RPL14, RPL36AL, RPL19, C14orf159, RPL27, RAN, RPL32, RPS17, DDX51, RPL4	0
	9990	SLC12A6	solute carrier family 12 (potassium/chloride transporters), member 6	1.96257	SP2, GATA1, SP1, SP3, FOXO4, FOXF1			0
	54899	PXK	PX domain containing serine/threonine kinase	1.96257			ITGAM	0
	3482	IGF2R	insulin-like growth factor 2 receptor	1.95861	SREBF1, hsa-miR-424, ARNT, hsa-miR-19b, ELF2		CUBN, CTBS, GZMB, USF2, SORL1, GRB10	1
	3958	LGALS3	lectin, galactoside-binding, soluble, 3	1.95468	JUND, GATA1, SRF		MMP9, CLU	2
	203228	C9orf72	chromosome 9 open reading frame 72	1.95078	NFE2L2, SP2, hsa-miR-410, hsa-miR-142-3p, SP1, TCF3, hsa-miR-124			0
	820	CAMP	cathelicidin antimicrobial peptide	1.92812	ETS2		CTSG, ELA2, PPBP, IL8RB, FPRL1, GNLY, DEFA4	1
	22924	MAPRE3	microtubule-associated protein, RP/EB family, member 3	1.91364	SP1, SP3, hsa-miR-454, hsa-miR-130a, CEBPD, SP2		USF2	0
	352999	C6orf58	chromosome 6 open reading frame 58	1.88941				0
	728642	CDC2L2	cell division cycle 2-like 2 (PITSLRE proteins)	1.87943	ELF2			0
	220972	MARCH8	membrane-associated ring finger (C3HC4) 8	1.85078			RNF10, CDC34, GLRX5, MPP1, GYPC	0
	79143	MBOAT7	membrane bound O-acyltransferase domain containing 7	1.84771	RXRA, SP1, SP3, SREBF1, SP2			0
	30001	ERO1L	ERO1-like (S. cerevisiae)	1.83863				2
	57126	CD177	CD177 molecule	1.81248	PATZ1			0
	665	BNIP3L	BCL2/adenovirus E1B 19kDa interacting protein 3-like	1.80688	ARNT		PPOX, GYPE, EPB42, SELENBP1, OSBP2, BCL2L1, MPP1, E2F2, ALAS2, TFDP1, SLC4A1, FBXO7	7
	6809	STX3	syntaxin 3	1.8041	HNF4A, hsa-miR-130a		SLC6A8	0
	85462	FHDC1	FH2 domain containing 1	1.79317	TP53, hsa-miR-424, POU5F1, hsa-miR-503			0
	9810	RNF40	ring finger protein 40	1.77728	TCF3		UBC	0
	9080	CLDN9	claudin 9	1.74958				0
	58528	RRAGD	Ras-related GTP binding D	1.74958	hsa-miR-454, hsa-miR-301a			0
	6161	RPL32	ribosomal protein L32	1.74715	CEBPD, CEBPA, CEBPB, ARID5B		EEF1B2, RPL38, RPL5, RPL4, RPL27, RPS17, RPLP1, RPL12, RPL37A, RPL36AL, RPL31, RPL19, RPS19, RPL27A, RPL13, RPL18, RPS14, CNBP, RPS4X, RPL9, SRP19, RPS3A, EIF3G, RPL26, RPS11, NACA, RPS9, RPL14, RPL35	0
	55711	MLSTD1	fatty acyl CoA reductase 2	1.74715	ARID5B, STAT5B			0
	114805	GALNT13	UDP-N-acetyl-alpha-D-galactosamine:polypeptide N-acetylgalactosaminyltransferase 13 (GalNAc-T13)	1.74715	hsa-miR-340, B3GNT6, NR3C1, hsa-miR-424, STAT5B, hsa-miR-124			0
	4784	NFIX	nuclear factor I/X (CCAAT-binding transcription factor)	1.74473				0
	387755	INSC	inscuteable homolog (Drosophila)	1.74473	TCF3			0
	1379	CR1L	complement component (3b/4b) receptor 1-like	1.72584				0
	4637	MYL6	myosin, light chain 6, alkali, smooth muscle and non-muscle	1.72354				0
	6102	RP2	retinitis pigmentosa 2 (X-linked recessive)	1.72354	SP1, SP3, CEBPD, SP2, CEBPB, CEBPA, RXRA			0
	7027	TFDP1	transcription factor Dp-1	1.72354	NRF1		PPOX, KLF1, TCF3, SRP19, ALAS2, GLRX5, FOXM1, FBXO7, GYPE, BLVRB, EPB42, ERAF, BCL2L1, TP53, GATA1, XK, BNIP3L, RAN, PCNA, SLC4A1	0
	55363	HEMGN	hemogen	1.72354				0
	60	ACTB	actin, beta	1.72125	ARID5B, TCF3, MRLC2, SRF, USF2		SYNJ2BP, TPM4, VIM, MRLC2, GAPDH, FOS, CAP1, S100A11, IRF4	0
	25797	QPCT	glutaminyl-peptide cyclotransferase	1.72125	STAT5B, RXRA, HNF4A, ARID5B		PADI4	0
	64843	ISL2	ISL LIM homeobox 2	1.72125	SP1			0
	2330	FMO5	flavin containing monooxygenase 5	1.71897	SREBF1		CYP1A2, CYP4F12, CYP27A1, CYP4F3	0
	64581	CLEC7A	C-type lectin domain family 7, member A	1.71897	NFE2L2, BACH1, CEBPA		FCN1, C5AR1, ABCA1, APOBEC3A, IGSF6, ITGAM	0
	100093631	LOC100093631	general transcription factor II, i, pseudogene	1.7167	NRF1			0
	4066	LYL1	lymphoblastic leukemia derived sequence 1	1.69897			CREB1	0
	535	ATP6V0A1	ATPase, H+ transporting, lysosomal V0 subunit a1	1.6968	CREB1		SLC36A1	0
	66002	CYP4F12	cytochrome P450, family 4, subfamily F, polypeptide 12	1.6968	RXRA		CYP1A2, CYP27A1, FMO5, CYP4F3, SLC22A1	0
	7001	PRDX2	peroxiredoxin 2	1.69465			KLF1, GAPDH, BLVRB, SOD1, ERAF, SELENBP1, TP53, PPIA, XK, PPOX, GLRX5, GATA1	1
	23547	LILRA4	leukocyte immunoglobulin-like receptor, subfamily A (with TM domain), member 4	1.6925				0
	100129250	LOC100129250	similar to hCG1811779	1.6925	NRF1, SP3, SP1, TP53, ARNT, GATA1, PATZ1, SP2, CEBPA			0
	100132899	LOC100132899	similar to immunoglobulin superfamily, member 3	1.6925				0
	249	ALPL	alkaline phosphatase, liver/bone/kidney	1.68403				0
	23433	RHOQ	ras homolog gene family, member Q	1.67162	CREB1, PATZ1		CAP1, CDC42, CENTD3, FGD3	0
	2294	FOXF1	forkhead box F1	1.66959		ZFP36L1, LOC100132417, GPR109B, PHC2, ITGAM, RPL5, ITGA8, MAML3, PLCG2, RUNX2, SLC12A6		0
	1912	PHC2	polyhomeotic homolog 2 (Drosophila)	1.66555	FOXF1, ETS2			0
	6710	SPTB	spectrin, beta, erythrocytic	1.66154			TPM2, EPB42	0
	7581	ZNF33A	zinc finger protein 33A	1.65956	TCF3			0
	4051	CYP4F3	cytochrome P450, family 4, subfamily F, polypeptide 3	1.65365	RXRA, NFE2L2	ALOX5, PLA2G2D	CYP27A1, ETFB, CYP4F12, FMO5, CYP1A2	0
	80097	FAM128B	family with sequence similarity 128, member B	1.65365	NRF1			0
	637	BID	BH3 interacting domain death agonist	1.6517	GZMB, SP3, SP1, hsa-miR-124, SP2, PATZ1		SP1, FOS, BCL2L1, ETS2, CASP4	4
	23500	DAAM2	dishevelled associated activator of morphogenesis 2	1.64782	hsa-miR-124, hsa-miR-29c, hsa-miR-340, hsa-miR-29b			0
	9732	DOCK4	dedicator of cytokinesis 4	1.64397	hsa-miR-19b, SP1, RXRA		RASGRP4	0
	5862	RAB2A	RAB2A, member RAS oncogene family	1.64207	hsa-miR-142-3p		GAPDH	0
	51000	SLC35B3	solute carrier family 35, member B3	1.64207	CREB1			0
	161253	REM2	RAS (RAD and GEM)-like GTP binding 2	1.64207				0
	7555	CNBP	CCHC-type zinc finger, nucleic acid binding protein	1.64016	hsa-miR-320c, hsa-miR-320d, hsa-miR-320b		RPL4, RPS9, RPL27, RPL36AL, RPS19, RPLP1, RPL9, RPL32, RPS17, RPS3A, RPL19, RPL12, MBNL3, TP53, RPL35, ARFIP1, MMP9	0
	388588	LOC388588	hypothetical LOC388588	1.63639				0
	2919	CXCL1	chemokine (C-X-C motif) ligand 1 (melanoma growth stimulating activity, alpha)	1.63451	FOXO4		TLR5, MMP9, IL8RB, C5AR1, CXCL5	1
	9086	EIF1AY	eukaryotic translation initiation factor 1A, Y-linked	1.63451	ELF2, SP2, SP1, SP3		RBM38	0
	6535	SLC6A8	solute carrier family 6 (neurotransmitter transporter, creatine), member 8	1.63264	hsa-miR-320d, hsa-miR-320c		GYPE, MPP1, STX3, GYPC, SLC4A1	0
	10098	TSPAN5	tetraspanin 5	1.62709	SP1, SP3, SP2		GYPE, WASF1, SLC4A1, PPOX, EPB42, SELENBP1, OSBP2, ALAS2	0
	9704	DHX34	DEAH (Asp-Glu-Ala-His) box polypeptide 34	1.6216	SP1, SP2, SP3			0
	65981	CAPRIN2	caprin family member 2	1.6038	SP1			0
	91663	MYADM	myeloid-associated differentiation marker	1.60033	SRF, hsa-miR-124, hsa-miR-424, SP2, SP1			0
	92799	SHKBP1	SH3KBP1 binding protein 1	1.60033	CEBPB, CEBPD, CEBPG, RXRA, SP1			0
	57533	TBC1D14	TBC1 domain family, member 14	1.59688	SP2, SP1, ARNT, ETS2			0
	11345	GABARAPL2	GABA(A) receptor-associated protein-like 2	1.59007	ARNT, SP2, SP1, SP3			0
	7277	TUBA4A	tubulin, alpha 4a	1.58838	TCF3		GNAI2, RAN	0
	115727	RASGRP4	RAS guanyl releasing protein 4	1.5867			DOCK4, C5AR1	0
	23569	PADI4	peptidyl arginine deiminase, type IV	1.5784			QPCT, USP3	0
	100133914	LOC100133914	hypothetical protein LOC100133914	1.57675				0
	3930	LBR	lamin B receptor	1.57025	SP2, hsa-miR-340, SP1, BACH1, NFE2L2, hsa-miR-223, JUND, SP3			0
	27161	EIF2C2	eukaryotic translation initiation factor 2C, 2	1.56864	NR6A1		EIF3G	0
	7314	UBB	ubiquitin B	1.56067			SNCA, CDC34	0
	126432	FLJ45909	Ras and Rab interactor-like	1.54821	TCF3, ETS2			0
	3579	IL8RB	interleukin 8 receptor, beta	1.51004	ADRBK2, TP53	GNAI2	VNN2, FPRL1, GPR109B, CXCL1, CAMP, C5AR1, S100A8, CXCL5	2
	10010	TANK	TRAF family member-associated NFKB activator	1.49894				0
	2319	FLOT2	flotillin 2	1.48149	SP1, hsa-miR-130a, hsa-miR-124, SP2		NFAM1	0
	58472	SQRDL	sulfide quinone reductase-like (yeast)	1.48017				0
	151056	PLB1	phospholipase B1	1.47756				0
	84957	RELT	RELT tumor necrosis factor receptor	1.47496				0
	5768	QSOX1	quiescin Q6 sulfhydryl oxidase 1	1.47366			CKAP4	0
	4987	OPRL1	opiate receptor-like 1	1.46852	SP1, SP3, SP2			0
	392288	LOC392288	similar to microtubule-associated proteins 1A/1B light chain 3	1.46725				0
	55544	RBM38	RNA binding motif protein 38	1.44855			EIF1AY	0
	83853	ROPN1L	ropporin 1-like	1.44612	SP1			0
	50807	DDEF1	development and differentiation enhancing factor 1	1.4437			CENTA2	0
	4707	NDUFB1	NADH dehydrogenase (ubiquinone) 1 beta subcomplex, 1, 7kDa	1.44249	GATA1		COX7C, ATP5H	0
	23639	LRRC6	leucine rich repeat containing 6	1.43415	ARNT			0
	2987	GUK1	guanylate kinase 1	1.43297	SP2, PDE6A, GMPR	APRT	MPP1	0
	8875	VNN2	vanin 2	1.42946	NHLH1, RXRA		FPRL1, IL8RB	0
	55534	MAML3	mastermind-like 3 (Drosophila)	1.42946	hsa-miR-486-5p, hsa-miR-130a, FOXF1, hsa-miR-301a			0
	9260	PDLIM7	PDZ and LIM domain 7 (enigma)	1.42713				0
	168455	FLJ36031	hypothetical protein FLJ36031	1.42713	hsa-miR-454, hsa-miR-124, SP2, SP1, hsa-miR-301a			0
	79689	STEAP4	STEAP family member 4	1.42481	RXRA, BACH1, NFE2L2			0
	3191	HNRNPL	heterogeneous nuclear ribonucleoprotein L	1.4168	TCF3, SP3, SREBF1, NRF1, ARNT		PRPF4	2
	6191	RPS4X	ribosomal protein S4, X-linked	1.41567	ELF2		RPL27, RPL13, RPL5, RPL36AL, RPS11, RPL4, RPS14, RPL38, NACA, GNL3L, RPS19, RPL37A, RPL35, RPL31, RPL32, EIF3G, RPL12, RPS3A, RPL27A, RPL19, WASF1, RPLP1, RPL9, TSR2, RPS9, RPL18, RPL14	0
	53346	TM6SF1	transmembrane 6 superfamily member 1	1.41341				0
	732272	LOC732272	similar to Zinc finger protein 93 (Zinc finger protein 505) (Zinc finger protein HTF34)	1.40894				0
	2872	MKNK2	MAP kinase interacting serine/threonine kinase 2	1.39577	SP1		POFUT1, PTK2B, APRT	0
	80776	B9D2	B9 protein domain 2	1.39469	TP53			0
	10335	MRVI1	murine retrovirus integration site 1 homolog	1.38828	hsa-miR-134			0
	8516	ITGA8	integrin, alpha 8	1.38616	FOXF1		ITGAM, THBS4	0
	1051	CEBPB	CCAAT/enhancer binding protein (C/EBP), beta	1.38195	SP1, SP2	SHKBP1, HBG2, HBG1, hsa-miR-454, SIRPB2, FLJ44635, LOC400927, RPL32, ZNF480, SIRT7, ZNF618, hsa-miR-301a, GPR109B, IGSF6, SEPT14, RP2, KLRB1, CTAGE5, ACOX1, LOC100132417, NFE2L2, SESN3, SORBS3, CREB5, TCN1	CEBPA, ALS2CR2, TPT1, STAT5B, KLRB1, RXRA, CAV2, CEBPG, CEBPD, CASP4, FOS, ALOX5	3
	203259	C9orf25	chromosome 9 open reading frame 25	1.38091	SP3, hsa-miR-124, SP2, SP1			0
	6580	SLC22A1	solute carrier family 22 (organic cation transporter), member 1	1.37675			GNMT, POU5F1, CEBPA, CYP27A1, CYP1A2, CYP4F12	0
	206358	SLC36A1	solute carrier family 36 (proton/amino acid symporter), member 1	1.37059			ATP6V0A1	0
	56905	C15orf39	chromosome 15 open reading frame 39	1.36754	ARNT, HNF4A			0
	1359	CPA3	carboxypeptidase A3 (mast cell)	1.36653				0
	9586	CREB5	cAMP responsive element binding protein 5	1.36151	hsa-miR-301a, hsa-miR-33b, RXRA, hsa-miR-454, SP3, hsa-miR-340, CEBPD, CEBPB, SRF		NBEAL2	0
	56996	SLC12A9	solute carrier family 12 (potassium/chloride transporters), member 9	1.35952	hsa-miR-124, SP2, SP1			0
	654816	NCF1B	neutrophil cytosolic factor 1B pseudogene	1.35952				0
	654817	NCF1C	neutrophil cytosolic factor 1C pseudogene	1.35952				0
	5909	RAP1GAP	RAP1 GTPase activating protein	1.35853				0
	5971	RELB	v-rel reticuloendotheliosis viral oncogene homolog B	1.35853			BCL2L1, TP53	0
	23186	RCOR1	REST corepressor 1	1.35754	SP2, SP1, hsa-miR-124			0
	6205	RPS11	ribosomal protein S11	1.35655			RPL27, RPL19, RPL12, RPS4X, RPL14, EIF3G, RPL4, RPL5, RPS19, RPL35, RPL13, RPL27A, RPL31, RPL32, RPL37A, RPL38, RPS3A, RPL18, RPLP1, RPS14, RPS9, RAN, RPL9	0
	729359	KIAA1881	KIAA1881	1.35655				0
	10644	IGF2BP2	insulin-like growth factor 2 mRNA binding protein 2	1.35458				0
	27439	CECR6	cat eye syndrome chromosome region, candidate 6	1.3536				0
	54855	FAM46C	family with sequence similarity 46, member C	1.3536	hsa-miR-33b, hsa-miR-223			0
	124590	USH1G	Usher syndrome 1G (autosomal recessive)	1.35164	SP3, SP1, SP2, GATA1			0
	10487	CAP1	CAP, adenylate cyclase-associated protein 1 (yeast)	1.34582	ELF2, SRF, NR3C1, ETS2, SREBF1		RPS3A, RHOQ, CDC42, GNAI2, ACTB, WASF1	0
	55629	PNRC2	proline-rich nuclear receptor coactivator 2	1.34486	hsa-miR-424, ETS2, hsa-miR-503		RXRA, RPL36AL	0
	150372	NFAM1	NFAT activating protein with ITAM motif 1	1.34294			FLOT2	0
	598	BCL2L1	BCL2-like 1	1.34104	SOS2		RELB, ALS2CR2, DUT, WASF1, TP53, BID, PCNA, BNIP3L, TFDP1, TPT1	10
	7504	XK	X-linked Kx blood group (McLeod syndrome)	1.33819			HBD, FBXO7, ERAF, GYPC, SLC4A1, GATA1, GYPE, PPOX, ALAS2, SELENBP1, GLRX5, PRDX2, EPB42, KLF1, BLVRB, TFDP1	0
	3684	ITGAM	integrin, alpha M (complement component 3 receptor 3 subunit)	1.33161	FOXF1		LOC100132417, LILRB3, MME, ACSL1, ELA2, KLRB1, GAB2, ITGA8, C5AR1, CD69, CD59, FGB, PXK, SP1, CEACAM8, FLT3LG, CLEC7A	1
	140803	TRPM6	transient receptor potential cation channel, subfamily M, member 6	1.33068	NFE2L2, BACH1, hsa-miR-19b			0
	100128245	LOC100128245	similar to hCG2033209	1.3279				0
	6947	TCN1	transcobalamin I (vitamin B12 binding protein, R binder family)	1.32057	CEBPD, CEBPB			0
	84002	B3GNT5	UDP-GlcNAc:betaGal beta-1,3-N-acetylglucosaminyltransferase 5	1.31876	STAT5B, NFE2L2		ST3GAL6	0
	7039	TGFA	transforming growth factor, alpha	1.31785	hsa-miR-130a, hsa-miR-454, SP1, hsa-miR-301a, ETS2		ELA2, VIM, PCNA, TP53, MPL, FOS	1
	83442	SH3BGRL3	SH3 domain binding glutamic acid-rich protein like 3	1.31158	ETS2, JUND, ELF2			0
	25893	TRIM58	tripartite motif-containing 58	1.30715			ALAS2, FBXO7, RNF10	0
	1486	CTBS	chitobiase, di-N-acetyl-	1.30452			IGF2R	0
	7280	TUBB2A	tubulin, beta 2A	1.2993				0
	51	ACOX1	acyl-Coenzyme A oxidase 1, palmitoyl	1.29757	hsa-miR-340, ARNT, CEBPG, ACSL1, CEBPD, hsa-miR-424, CEBPB, hsa-miR-32		SP1, ETFB, PRKAR2B	0
	57222	ERGIC1	endoplasmic reticulum-golgi intermediate compartment (ERGIC) 1	1.29585	RXRA			0
	79135	APOO	apolipoprotein O	1.29499				0
	79746	ECHDC3	enoyl Coenzyme A hydratase domain containing 3	1.29414				0
	677	ZFP36L1	zinc finger protein 36, C3H type-like 1	1.29073	FOXF1, hsa-miR-320c, hsa-miR-33b, hsa-miR-29c, hsa-miR-320d, hsa-miR-124, hsa-miR-320b, hsa-miR-33a			3
	7030	TFE3	transcription factor binding to IGHM enhancer 3	1.29073			H2AFX, SRF	0
	7100	TLR5	toll-like receptor 5	1.29073			IL1R1, CXCL1, IGSF6	0
	27154	BRPF3	bromodomain and PHD finger containing, 3	1.28988	hsa-miR-223			0
	346288	SEPT14	septin 14	1.28988	CEBPB			0
	5336	PLCG2	phospholipase C, gamma 2 (phosphatidylinositol-specific)	1.28904	PLCD3, FOXF1	PLA2G2D, PLCD3	FLT1, FOS, GAB2, PLCH2, SH2D2A	0
	284759	SIRPB2	signal-regulatory protein beta 2	1.28904	CEBPB, CEBPD			0
	5605	MAP2K2	mitogen-activated protein kinase kinase 2	1.28819	SREBF1		GAB2	0
	6840	SVIL	supervillin	1.28316	NFE2L2, SRF, RUNX2, TCF3			0
	10402	ST3GAL6	ST3 beta-galactoside alpha-2,3-sialyltransferase 6	1.27901	FUT7, CEBPA		B3GNT5	0
	5718	PSMD12	proteasome (prosome, macropain) 26S subunit, non-ATPase, 12	1.27572	FOXO4		UBE2C	0
	84803	AGPAT9	1-acylglycerol-3-phosphate O-acyltransferase 9	1.27327	MBOAT2	GPD1		0
	55113	XKR8	XK, Kell blood group complex subunit-related family, member 8	1.27246				0
	9050	PSTPIP2	proline-serine-threonine phosphatase interacting protein 2	1.27165	TCF3			0
	55180	LINS1	lines homolog 1 (Drosophila)	1.27003	NRF1, SP2			0
	79623	GALNT14	UDP-N-acetyl-alpha-D-galactosamine:polypeptide N-acetylgalactosaminyltransferase 14 (GalNAc-T14)	1.26841	B3GNT6			0
	11186	RASSF1	Ras association (RalGDS/AF-6) domain family member 1	1.2668	TCF3, NRF1		SH2D2A, TP53, FOS	0
	64411	CENTD3	centaurin, delta 3	1.266	NFE2L2		FGD3, CDC42, CENTA2, RHOQ	0
	7431	VIM	vimentin	1.2652	SP2, NR6A1, hsa-miR-320c, hsa-miR-320d, hsa-miR-124, hsa-miR-320b		TP53, ACTB, TGFA, MME, PCNA	1
	9537	TP53I11	tumor protein p53 inducible protein 11	1.26122				0
	9921	RNF10	ring finger protein 10	1.26122			MARCH8, FBXO7, CDC34, TRIM58	0
	57104	PNPLA2	patatin-like phospholipase domain containing 2	1.26122	hsa-miR-124, SP1			0
	414152	C10orf105	chromosome 10 open reading frame 105	1.26043	STAT5B, PATZ1			0
	23258	RAB6IP1	DENN/MADD domain containing 5A	1.25964				0
	54550	NECAB2	N-terminal EF-hand calcium binding protein 2	1.25885	SP3, SP1			0
	137797	LYPD2	LY6/PLAUR domain containing 2	1.25337	SP3			0
	282809	WDR51B	WD repeat domain 51B	1.25337	ELF2, POU5F1, hsa-miR-124, ETS2			0
	5092	PCBD1	pterin-4 alpha-carbinolamine dehydratase/dimerization cofactor of hepatocyte nuclear factor 1 alpha	1.24565				0
	19	ABCA1	ATP-binding cassette, sub-family A (ABC1), member 1	1.24033	hsa-miR-340, hsa-miR-454, hsa-miR-19b, hsa-miR-301a, hsa-miR-124		SORL1, CLEC7A, RXRA, CDC42, ABCC9, CYP27A1	1
	653784	FAM128A	family with sequence similarity 128, member A	1.24033	ARNT, NR3C1			0
	9647	PPM1F	protein phosphatase 1F (PP2C domain containing)	1.23657	SP3, SP2, hsa-miR-124, SP1			0
	25907	TMEM158	transmembrane protein 158	1.22988				0
	84987	C12orf62	chromosome 12 open reading frame 62	1.22768	RUNX2			0
	256586	LYSMD2	LysM, putative peptidoglycan-binding, domain containing 2	1.22695	TCF3			0
	7171	TPM4	tropomyosin 4	1.2233	SRF, TCF3		ACTB	0
	10661	KLF1	Kruppel-like factor 1 (erythroid)	1.22113			TFDP1, SLC4A1, EPB42, PRDX2, GYPE, GYPC, ALAS2, BLVRB, HBD, ERAF, GLRX5, PPOX, SELENBP1, FBXO7, HBA1, XK	1
	240	ALOX5	arachidonate 5-lipoxygenase	1.21538	CYP4F3, PLA2G2D		EGLN2, C5AR1, FOS, PTAFR, CYP1A2, CEBPB	1
	2321	FLT1	fms-related tyrosine kinase 1 (vascular endothelial growth factor/vascular permeability factor receptor)	1.21112			PLCG2, PTK2B, PIGF, MMP9, PROK2, IL1RL1	27
	9208	LRRFIP1	leucine rich repeat (in FLII) interacting protein 1	1.21042	NHLH1		EIF2AK2, SP3	0
	22898	DENND3	DENN/MADD domain containing 3	1.20761	SP2, SP1			0
	4253	CTAGE5	CTAGE family, member 5	1.20691	CEBPB, NR3C1		SFRS14	0
	392490	FLJ44635	TPT1-like protein	1.20273	CEBPB, CEBPA			0
	2857	GPR34	G protein-coupled receptor 34	1.19518				0
	9334	B4GALT5	UDP-Gal:betaGlcNAc beta 1,4- galactosyltransferase, polypeptide 5	1.19518	hsa-miR-301a, hsa-miR-454, BACH1			0
	51547	SIRT7	sirtuin (silent mating type information regulation 2 homolog) 7 (S. cerevisiae)	1.19518	SP3, SP2, CEBPB, CEBPA		RPLP1, TP53, RPL19	0
	80774	LIMD2	LIM domain containing 2	1.19518	hsa-miR-454, hsa-miR-124, SP2			0
	2185	PTK2B	PTK2B protein tyrosine kinase 2 beta	1.1945	TCF3, LYN		FLT1, EDG4, CDC42, SNCA, MKNK2, STAT5B	3
	2529	FUT7	fucosyltransferase 7 (alpha (1,3) fucosyltransferase)	1.19382		ST3GAL6	POFUT1, ST3GAL4	0
	339229	C17orf90	chromosome 17 open reading frame 90	1.19179				0
	728	C5AR1	complement component 5a receptor 1	1.1891	SRF		GPR109B, SERPING1, RPS19, FPRL1, APOBEC3A, ALOX5, PTAFR, CLEC7A, ITGAM, RASGRP4, IL8RB, ELA2, CXCL1, CD59, CDA, GNAI2, PPBP, IGSF6	0
	4354	MPP1	membrane protein, palmitoylated 1, 55kDa	1.1831	hsa-miR-32		FBXO7, ALAS2, MARCH8, SLC6A8, GYPE, GLRX5, SLC4A1, BNIP3L, GUK1, EPB42, SELENBP1, GYPC	0
	5724	PTAFR	platelet-activating factor receptor	1.18243			IGSF6, KLRB1, C5AR1, FPRL1, STAT2, ALOX5, GPR109B, PPBP, S100A8, CD58	3
	91107	TRIM47	tripartite motif-containing 47	1.18243				0
	6137	RPL13	ribosomal protein L13	1.1798			RPS3A, RPL19, RPS4X, RPS14, RPL35, RPL31, RPS9, RPS19, RPL27A, RPL9, RPL32, RPL37A, RPL38, RPLP1, RPL12, RPL27, RPS11, RPL18, RPL4, RPL5, RPL14	0
	4815	NINJ2	ninjurin 2	1.17718	FOXO4			0
	6238	RRBP1	ribosome binding protein 1 homolog 180kDa (dog)	1.17718	SP3, SP2, hsa-miR-124, SP1			0
	22794	CASC3	cancer susceptibility candidate 3	1.17653	CREB1			0
	51759	C9orf78	chromosome 9 open reading frame 78	1.17522				0
	708	C1QBP	complement component 1, q subcomponent binding protein	1.17457	SP2		KRT1, ETFB, BRI3, NR3C1, SERPING1, CSDA, RPLP1	1
	26827	RNU6A	RNA, U6 small nuclear 1	1.17005				0
	6653	SORL1	sortilin-related receptor, L(DLR class) A repeats-containing	1.16813	BACH1, NFE2L2		IGSF6, KLRB1, APOL1, SREBF1, ABCA1, AOC2, FURIN, ETFB, IGF2R, APOL3, NRD1	0
	7920	BAT5	HLA-B associated transcript 5	1.16813	TP53, SP3			0
	1032	CDKN2D	cyclin-dependent kinase inhibitor 2D (p19, inhibits CDK4)	1.16749	SP3, SP2		PRKDC, TP53, TALDO1, PCNA	0
	129642	MBOAT2	membrane bound O-acyltransferase domain containing 2	1.16494		AGPAT9	ALAS2	0
	23218	NBEAL2	neurobeachin-like 2	1.16431			CREB5	0
	60675	PROK2	prokineticin 2	1.16431			FLT1	1
	2353	FOS	v-fos FBJ murine osteosarcoma viral oncogene homolog	1.16368		MMP9	BID, JUND, EDG4, USF2, ACSL1, NR3C1, ACTB, SRF, PLCG2, ALOX5, CYP1A2, RUNX2, PCNA, CEBPG, TP53, RASSF1, SP1, CEBPB, HTR2A, ETS2, STAT5B, TGFA, IL1R1	7
	6047	RNF4	ring finger protein 4	1.16368	hsa-miR-223, SREBF1, TCF3		PATZ1	0
	122953	JUNDM2	Jun dimerization protein 2	1.16368			JUND, MXI1	0
	440574	C1orf151	chromosome 1 open reading frame 151	1.16368	NR6A1, SREBF1			0
	998	CDC42	cell division cycle 42 (GTP binding protein, 25kDa)	1.16304	FGD3		GNAZ, SRF, CENTD3, WASF1, UBC, PTK2B, CAP1, RAN, ABCA1, TMOD1, RHOQ	0
	80017	C14orf159	chromosome 14 open reading frame 159	1.16304	NR3C1		SRP19	0
	571	BACH1	BTB and CNC homology 1, basic leucine zipper transcription factor 1	1.16241	ARNT, hsa-miR-142-3p, SP2, SP1	OLFM4, TRPM6, PCNA, CLEC7A, HNF4A, USP3, SORL1, LOC344967, STEAP4, LOC201229, C1RL, LBR, B4GALT5, NRD1, CD59, LILRB3, MMP9, TP53		1
	100128697	LOC100128697	hypothetical protein LOC100128697	1.16241				0
	100129674	LOC100129674	similar to hCG2002091	1.16241				0
	5460	POU5F1	POU class 5 homeobox 1	1.16178	SP2, SP1	HBG2, HBG1, HBB, TPST1, FIS1, JUND, KERA, SRF, GAB2, WDR51B, MBNL3, FHDC1, C8orf81, LYN, SESN3	SLC22A1, ETS2, NR6A1	0
	163183	C19orf46	chromosome 19 open reading frame 46	1.16178				0
	4974	OMG	oligodendrocyte myelin glycoprotein	1.15989			CENTA2	0
	8936	WASF1	WAS protein family, member 1	1.15677			TSPAN5, CDC42, BCL2L1, RPS4X, EPB49, CAP1	0
	3759	KCNJ2	potassium inwardly-rectifying channel, subfamily J, member 2	1.15181	SP1, hsa-miR-424			0
	9997	SCO2	SCO cytochrome oxidase deficient homolog 2 (yeast)	1.13847				0
	27095	TRAPPC3	trafficking protein particle complex 3	1.13371	JUND			0
	400077	FLJ42957	FLJ42957 protein	1.13312				0
	4856	NOV	nephroblastoma overexpressed gene	1.13253			TP53	2
	6655	SOS2	son of sevenless homolog 2 (Drosophila)	1.13253	hsa-miR-124	BCL2L1		0
	9993	DGCR2	DiGeorge syndrome critical region gene 2	1.13194				0
	63924	CIDEC	cell death-inducing DFFA-like effector c	1.13077			GPD1	0
	9960	USP3	ubiquitin specific peptidase 3	1.1296	BACH1		PADI4	0
	1933	EEF1B2	eukaryotic translation elongation factor 1 beta 2	1.12901			RPL35, RPL32, RPL31, RPL36AL, RPL27A, RPL27, RPL19, RPS3A, NACA, RPS19, RPL12, RPL9, RPL5, RPL4, RPL14, RPS9, RPLP1	0
	64319	FBRS	fibrosin	1.12436				0
	219931	TPCN2	two pore segment channel 2	1.12205	hsa-miR-124, SP1			0
	4898	NRD1	nardilysin (N-arginine dibasic convertase)	1.11748	BACH1, NFE2L2		SORL1	0
	388210	LOC388210	similar to LD15094p	1.11407				0
	6484	ST3GAL4	ST3 beta-galactoside alpha-2,3-sialyltransferase 4	1.11182	SP1		FUT7	0
	6621	SNAPC4	small nuclear RNA activating complex, polypeptide 4, 190kDa	1.10958			SRF	0
	55840	EAF2	ELL associated factor 2	1.10073	TCF3		SP3	0
	399474	TMEM200B	transmembrane protein 200B	1.10018	hsa-miR-33b			0
	23223	RRP12	ribosomal RNA processing 12 homolog (S. cerevisiae)	1.09963				0
	23239	PHLPP	PH domain and leucine rich repeat protein phosphatase	1.09854				0
	25825	BACE2	beta-site APP-cleaving enzyme 2	1.09474				0
	415116	PIM3	pim-3 oncogene	1.0942				0
	4311	MME	membrane metallo-endopeptidase	1.09044	SP1		ITGAM, IRF4, MMP9, VIM, ELA2	3
	9128	PRPF4	PRP4 pre-mRNA processing factor 4 homolog (yeast)	1.09044	ELF2		HNRNPL	0
	2887	GRB10	growth factor receptor-bound protein 10	1.08725	hsa-miR-424, hsa-miR-19b, hsa-miR-301a		GZMB, IGF2R	0
	10970	CKAP4	cytoskeleton-associated protein 4	1.07988			QSOX1	0
	199675	C19orf59	chromosome 19 open reading frame 59	1.07883				0
	115548	FCHO2	FCH domain only 2	1.07109	hsa-miR-32, hsa-miR-124			0
	81793	TLR10	toll-like receptor 10	1.065				0
	112398	EGLN2	egl nine homolog 2 (C. elegans)	1.065	SP1, SP2, SP3		ALOX5	18
	27232	GNMT	glycine N-methyltransferase	1.06449		ALAS2	SLC22A1	0
	51279	C1RL	complement component 1, r subcomponent-like	1.06399	NFE2L2, BACH1			0
	4482	MSRA	methionine sulfoxide reductase A	1.06349	hsa-miR-124		SOD1, GLRX5	3
	80183	C13orf18	chromosome 13 open reading frame 18	1.05899				0
	10602	CDC42EP3	CDC42 effector protein (Rho GTPase binding) 3	1.05453	hsa-miR-124			0
	7462	LAT2	linker for activation of T cells family, member 2	1.05404			APOBEC3A	0
	7165	TPD52L2	tumor protein D52-like 2	1.05355	hsa-miR-320c, hsa-miR-320d, hsa-miR-320b, hsa-miR-124			0
	5281	PIGF	phosphatidylinositol glycan anchor biosynthesis, class F	1.05306			FLT1	1
	144423	GLT1D1	glycosyltransferase 1 domain containing 1	1.04915				0
	966	CD59	CD59 molecule, complement regulatory protein	1.04818	STAT5B, BACH1		SERPING1, CLU, CD52, TP53, ITGAM, C5AR1	1
	5045	FURIN	furin (paired basic amino acid cleaving enzyme)	1.04721	SRF, hsa-miR-424, hsa-miR-124		MMP28, POFUT1, SORL1	3
	2771	GNAI2	guanine nucleotide binding protein (G protein), alpha inhibiting activity polypeptide 2	1.03858	SP1, IL8RB, SP2, hsa-miR-124	LYN, ADCY2, PLA2G2D	TUBA4A, GNAZ, GNB5, CAP1, C5AR1	0
	1593	CYP27A1	cytochrome P450, family 27, subfamily A, polypeptide 1	1.02733			CYP4F12, CYP4F3, AKR1D1, LSR, SLC22A1, ETFB, ABCA1, FMO5, CYP1A2	0
	7178	TPT1	tumor protein, translationally-controlled 1	1.02595	ARNT		CEBPB, GLTSCR2, ALS2CR2, EIF2AK2, RPL19, TP53, CREB1, RPL12, CIAPIN1, RPL9, BCL2L1	0
	79930	DOK3	docking protein 3	1.02549				0
	27236	ARFIP1	ADP-ribosylation factor interacting protein 1	1.02457	hsa-miR-320c, hsa-miR-320d		CNBP	0
	731789	LOC731789	similar to amyloid beta (A4) precursor protein-binding, family B, member 1 interacting protein	1.02457				0
	196383	RILPL2	Rab interacting lysosomal protein-like 2	1.02411				0
	2584	GALK1	galactokinase 1	1.01773			LSR	0
	26511	CHIC2	cysteine-rich hydrophobic domain 2	1.01055				0
	11065	UBE2C	ubiquitin-conjugating enzyme E2C	1.00174			PSMC1, FOXM1, CDC34, UBC, PSMD12	0
Down
	1991	ELA2	elastase 2, neutrophil	4			CAMP, TGFA, FPRL1, ITGAM, MME, PPBP, MMP9, CTSG, C5AR1, SERPING1, OLFM4, CEACAM8, TP53	0
	10562	OLFM4	olfactomedin 4	4	BACH1, RXRA		ELA2	0
	10984	KCNQ1OT1	KCNQ1 overlapping transcript 1 (non-protein coding)	4	SP1, SP3			0
	136991	ASZ1	ankyrin repeat, SAM and basic leucine zipper domain containing 1	4	ARNT, CEBPD		TP53	0
	344967	LOC344967	acyl-CoA thioesterase 7-like	4	BACH1, JUND			0
	400927	LOC400927	TPTE and PTEN homologous inositol lipid phosphatase pseudogene	4	ARID5B, CEBPB, ARNT, E2F2			0
	403315	FAM92A3	family with sequence similarity 92, member A3	4				0
	644660	C8orf81	chromosome 8 open reading frame 81	4	POU5F1			0
	727880	LOC727880	hypothetical protein LOC727880	4				0
	728693	LOC728693	hypothetical LOC728693	4				0
	100130764	LOC100130764	hypothetical protein LOC100130764	4				0
	2176	FANCC	Fanconi anemia, complementation group C	3.09691	E2F2		TP53, EIF2AK2	2
	644131	LOC644131	similar to chaperonin containing TCP1, subunit 8 (theta)	2.82391				0
	159162	RBMY2FP	RNA binding motif protein, Y-linked, family 2, member F pseudogene	2.67778	SREBF1, CEBPA, NR3C1			0
	147657	ZNF480	zinc finger protein 480	2.56864	CEBPB, NR3C1			0
	10060	ABCC9	ATP-binding cassette, sub-family C (CFTR/MRP), member 9	2.50864	STAT5B		ABCA1	3
	730081	LOC730081	hypothetical protein LOC730081	2.40894				0
	389419	FLJ10088	similar to hypothetical protein (L1H 3 region)	2.38722				0
	100129434	LOC100129434	hypothetical protein LOC100129434	2.37675				0
	100128274	LOC100128274	hypothetical protein LOC100128274	2.36653				0
	6141	RPL18	ribosomal protein L18	2.34679	CREB1, TCF3, GATA1		EIF3G, RPS3A, RPL14, RPL27, RPL27A, RPL19, RPLP1, RPL38, RPL37A, RPL36AL, RPL32, RPL31, RPL9, RPL12, RPL35, RPL13, RPL5, RPL4, RPS9, RPS11, RPS14, RPS17, RPS4X, RPS19	0
	84814	PPAPDC3	phosphatidic acid phosphatase type 2 domain containing 3	2.31876				0
	54751	FBLIM1	filamin binding LIM protein 1	2.30103	RXRA, SRF			0
	51001	MTERFD1	MTERF domain containing 1	2.25181	RXRA			0
	7169	TPM2	tropomyosin 2 (beta)	2.23657	PATZ1, ELF2		SPTB, MYL4	0
	10578	GNLY	granulysin	2.23657			S100A8, GZMB, CAMP, PPBP, APOL1	0
	2305	FOXM1	forkhead box M1	2.22915	E2F2		FPRL1, ZWINT, MMP9, TFDP1, UBE2C, NR3C1	1
	26507	CNNM1	cyclin M1	2.22185	hsa-miR-33b		TPI1	0
	353	APRT	adenine phosphoribosyltransferase	2.21467	GMPR, SP2, SP3, PDE6A, GUK1, SP1		MKNK2	1
	145438	C14orf82	chromosome 14 open reading frame 82	2.20761				0
	100134641	LOC100134641	similar to hCG24487	2.20761				0
	100129441	LOC100129441	hypothetical protein LOC100129441	2.19382				0
	6157	RPL27A	ribosomal protein L27a	2.18709	SRF		RPS9, RPL4, EEF1B2, RPL38, RPL27, RPL18, RPL14, RPL9, RPL31, RPS19, RPL13, RPL12, RPL32, RPL19, RPS14, NACA, RPS3A, RPL37A, RPL36AL, RPS4X, RPLP1, RPS11, RPL35, RPL26, RPL5	0
	79862	ZNF669	zinc finger protein 669	2.18046	SP2, SP1, PATZ1, SP3			0
	3820	KLRB1	killer cell lectin-like receptor subfamily B, member 1	2.17393	CEBPB		RARRES3, FCN1, SORL1, CEBPD, ITGAM, PTAFR, IGSF6, CD58, CEBPB, TCF3, FPRL1	0
	6155	RPL27	ribosomal protein L27	2.14267			RPS4X, RPL4, EEF1B2, RPS14, RPS9, RPS11, CNBP, RPL27A, RPL37A, RPL38, RPL31, RPL32, RPL36AL, RPL18, RPLP1, RPS19, RPL12, EIF3G, RPL19, RPL5, RPL9, RPL13, NACA, RPL14, SRP19, RPS3A, RPL35, RPL26	0
	100133478	LOC100133478	similar to mitochondrial carrier homolog 2	2.13668				0
	339344	LOC339344	hypothetical protein LOC339344	2.10237	NRF1			0
	3356	HTR2A	5-hydroxytryptamine (serotonin) receptor 2A	2.06048			FOS	2
	391634	HSP90AB2P	heat shock protein 90kDa alpha (cytosolic), class B member 2 (pseudogene)	1.97062	FOXO4			0
	729314	LOC729314	similar to POM121-like 2	1.97062				0
	387849	REP15	Rab15 effector protein	1.95861				0
	10849	CD3EAP	CD3e molecule, epsilon associated protein	1.95468	SP1			0
	338872	C1QTNF9	C1q and tumor necrosis factor related protein 9	1.95078				0
	644196	LOC644196	similar to CG10151-PA, isoform A	1.88606				0
	171558	PTCRA	pre T-cell antigen receptor alpha	1.88273	TCF3			0
	1191	CLU	clusterin	1.85387	RXRA		SERPING1, CD59, LGALS3	2
	6160	RPL31	ribosomal protein L31	1.83565			EEF1B2, RPL4, RPL5, RPL13, RPL27, RPL27A, RPL12, RPL37A, RPL38, RPL36AL, RPL32, RPL19, RPS19, RPLP1, RPL18, RPS3A, RPS4X, RPL9, RPL26, RPS11, RPS9, RPS14, NACA, RPL14, RPL35	0
	8496	PPFIBP1	PTPRF interacting protein, binding protein 1 (liprin beta 1)	1.83268	hsa-miR-410			0
	999	CDH1	cadherin 1, type 1, E-cadherin (epithelial)	1.82391	PATZ1		MRLC2	4
	1669	DEFA4	defensin, alpha 4, corticostatin	1.82102	NR3C1, ARNT		CEACAM8, CTSG, PPBP, CAMP	0
	387914	TMEM46	shisa homolog 2 (Xenopus laevis)	1.81531				0
	6125	RPL5	ribosomal protein L5	1.80967	FOXF1		NACA, RPL32, RPL31, RPS9, RAN, RPS4X, RPS19, RPL19, RPL37A, RPL9, RPS3A, RPL35, RPL12, RPS11, RPL27, RPL14, RPL13, RPL18, RPS14, EEF1B2, RPLP1, DDX51, RPL36AL, RPL38, RPL4, RPL27A	0
	91147	TMEM67	transmembrane protein 67	1.80967				0
	10147	SFRS14	splicing factor, arginine/serine-rich 14	1.80688	NRF1		CTAGE5	0
	858	CAV2	caveolin 2	1.8041	hsa-miR-454, hsa-miR-301a		CEBPD, ITGB5, CEBPB, SLC2A4	0
	23177	CEP68	centrosomal protein 68kDa	1.8041	hsa-miR-340, hsa-miR-320c, E2F2, hsa-miR-320d			0
	286257	C9orf142	chromosome 9 open reading frame 142	1.80134				0
	108	ADCY2	adenylate cyclase 2 (brain)	1.7986	hsa-miR-130a, GNAI2	PDE6A	TNFRSF25	1
	1043	CD52	CD52 molecule	1.7986	SP1, GATA1		CD59	0
	8029	CUBN	cubilin (intrinsic factor-cobalamin receptor)	1.79588	RXRA		IGF2R	0
	401089	LOC401089	chromosome 3 open reading frame 72	1.79048				0
	2323	FLT3LG	fms-related tyrosine kinase 3 ligand	1.78252			ITGAM	0
	5478	PPIA	peptidylprolyl isomerase A (cyclophilin A)	1.74473	NRF1, CEBPA, ELF2, CEBPD		RAN, GAPDH, MMP9, PRDX2	0
	284100	LOC284100	hypothetical protein LOC284100	1.74232				0
	8870	IER3	immediate early response 3	1.73993	hsa-miR-142-3p, TP53			1
	727820	LOC727820	hypothetical protein LOC727820	1.72816				0
	389649	FLJ43582	FLJ43582 protein	1.7167	ARNT			0
	11343	MGLL	monoglyceride lipase	1.7122	hsa-miR-32		MICAL2, ACSL1	0
	64981	MRPL34	mitochondrial ribosomal protein L34	1.7122	ELF2, ETS2, NRF1, NR6A1		RPS9, SLC25A5	0
	8436	SDPR	serum deprivation response (phosphatidylserine binding protein)	1.70774				0
	157	ADRBK2	adrenergic, beta, receptor kinase 2	1.70553	hsa-miR-340, hsa-miR-376c	IL8RB		1
	6203	RPS9	ribosomal protein S9	1.66555	NRF1		CNBP, RPL27A, RPL4, RPL5, RPL27, RPL13, RPL19, RPL12, SRP19, RPS14, NACA, RPL14, RPS19, RPL35, RPL31, RPL36AL, MRPL34, RPS3A, RPL18, RPL37A, RPL38, RPL32, EEF1B2, RPS11, RPS4X, RPLP1, RPL9	0
	441951	C20orf199	chromosome 20 open reading frame 199	1.64975	SP2, SP3			0
	387700	SLC16A12	solute carrier family 16, member 12 (monocarboxylic acid transporter 12)	1.64782	HNF4A, RXRA			0
	83987	CCDC8	coiled-coil domain containing 8	1.64207				0
	90011	KIR3DX1	killer cell immunoglobulin-like receptor, three domains, X1	1.64016				0
	389610	XKR5	XK, Kell blood group complex subunit-related family, member 5	1.64016				0
	414149	ACBD7	acyl-Coenzyme A binding domain containing 7	1.64016				0
	100134398	LOC100134398	similar to hCG1736000	1.64016				0
	3002	GZMB	granzyme B (granzyme 2, cytotoxic T-lymphocyte-associated serine esterase 1)	1.63264	CREB1, JUND, TCF3, ARID5B	BID	CASP4, FCN1, GNLY, IGF2R, PRKDC, GRB10	0
	114804	RNF157	ring finger protein 157	1.63078	SP2, SP3			0
	9651	PLCH2	phospholipase C, eta 2	1.62525	TCF3		PLCG2	0
	9173	IL1RL1	interleukin 1 receptor-like 1	1.58336			IL1R1, FLT1	1
	286826	LIN9	lin-9 homolog (C. elegans)	1.5784	CEBPD, STAT5B, CEBPA			0
	54923	LIME1	Lck interacting transmembrane adaptor 1	1.57349				0
	146857	SLFN13	schlafen family member 13	1.54061				0
	54852	PAQR5	progestin and adipoQ receptor family member V	1.53611				0
	57035	C1orf63	chromosome 1 open reading frame 63	1.53611	NRF1			0
	130026	ICA1L	islet cell autoantigen 1,69kDa-like	1.53611	RXRA			0
	309	ANXA6	annexin A6	1.53018	USF2, TCF3, ARID5B, NHLH1		S100A11, PRKDC	1
	57119	SPINLW1	serine peptidase inhibitor-like, with Kunitz and WAP domains 1 (eppin)	1.52871	HNF4A			0
	6133	RPL9	ribosomal protein L9	1.52578			NACA, RPS19, RPL35, RPL27A, RPL5, SRP19, RPL13, RPL12, CNBP, RPL18, RPL27, RPL26, RPL37A, RPL38, RPL36AL, RPL31, RPL32, RPLP1, EEF1B2, RPL14, TPT1, RPS4X, RPL19, RPS11, RPS3A, RPS9, RPS14, RPL4	0
	1073	CFL2	cofilin 2 (muscle)	1.52433	ARID5B, NHLH1			0
	10174	SORBS3	sorbin and SH3 domain containing 3	1.50724	SP1, CEBPD, SP2, CEBPB			0
	646973	LOC646973	hypothetical LOC646973	1.49894				0
	245	ALOX12P2	arachidonate 12-lipoxygenase pseudogene 2	1.49621				0
	51807	TUBA8	tubulin, alpha 8	1.49621				0
	729047	LOC729047	hypothetical protein LOC729047	1.49349				0
	11130	ZWINT	ZW10 interactor	1.48545			FOXM1, PCNA	0
	401082	FLJ25363	similar to hypothetical protein FLJ25976	1.48149				0
	1088	CEACAM8	carcinoembryonic antigen-related cell adhesion molecule 8	1.47756			DEFA4, MMP9, CD69, ELA2, ITGAM, CEACAM6, CTSG	0
	192134	B3GNT6	UDP-GlcNAc:betaGal beta-1,3-N-acetylglucosaminyltransferase 6 (core 3 synthase)	1.47625		GALNT14, GALNT13		0
	8718	TNFRSF25	tumor necrosis factor receptor superfamily, member 25	1.47366	TP53		ADCY2	0
	100134159	LOC100134159	similar to Coiled-coil domain containing 144B	1.47237				0
	5920	RARRES3	retinoic acid receptor responder (tazarotene induced) 3	1.46852	ELF2		KLRB1	0
	2681	GGTA1	glycoprotein, alpha-galactosyltransferase 1	1.46725	TCF3			0
	103910	MRLC2	myosin regulatory light chain MRLC2	1.46471		ACTB	ACTB, CDH1	0
	730861	LOC730861	hypothetical LOC730861	1.46092				0
	643432	TSG1	tumor suppressor TSG1	1.44977				0
	339175	METTL2A	methyltransferase like 2A	1.44612	ARNT, SRF			0
	4919	ROR1	receptor tyrosine kinase-like orphan receptor 1	1.44491	ARNT			0
	2781	GNAZ	guanine nucleotide binding protein (G protein), alpha z polypeptide	1.43415		PLA2G2D	CDC42, GNAI2, GNB5	0
	477	ATP1A2	ATPase, Na+/K+ transporting, alpha 2 (+) polypeptide	1.41341	NR6A1			0
	51130	ASB3	ankyrin repeat and SOCS box-containing 3	1.41229				0
	169026	SLC30A8	solute carrier family 30 (zinc transporter), member 8	1.41117	RXRA, HNF4A			0
	7691	ZNF132	zinc finger protein 132	1.41005	NR6A1			0
	55748	CNDP2	CNDP dipeptidase 2 (metallopeptidase M20 family)	1.41005	CREB1, SREBF1, TCF3			0
	11224	RPL35	ribosomal protein L35	1.40894	PATZ1, SP2, SP3		EEF1B2, TP53, NACA, RPL13, RPL9, ZNF346, RPL4, RPL5, RPL19, RPS14, RPS9, RPS11, RPS4X, RPL18, RPS3A, RPL27, RPL26, RPL27A, RPL14, CNBP, RPLP1, RPL36AL, RPL31, RPL32, RPL37A, RPL38, RPS19, RPL12	0
	51239	ANKRD39	ankyrin repeat domain 39	1.40561	TCF3			0
	57379	AICDA	activation-induced cytidine deaminase	1.4023			CDA, H2AFX, TCF3	0
	439921	MXRA7	matrix-remodelling associated 7	1.4023				0
	113026	PLCD3	phospholipase C, delta 3	1.39903	PLCG2	PLCG2		0
	374393	FAM111B	family with sequence similarity 111, member B	1.39469	E2F2			0
	65008	MRPL1	mitochondrial ribosomal protein L1	1.37366			RPL26, MRPL43	0
	256880	LOC256880	hypothetical LOC256880	1.37161				0
	6374	CXCL5	chemokine (C-X-C motif) ligand 5	1.36957			PPBP, MMP9, IL8RB, CXCL1	0
	284184	C17orf89	chromosome 17 open reading frame 89	1.36754				0
	10740	RFPL1S	ret finger protein-like 1 antisense	1.36552				0
	55592	GOLGA2L1	golgi autoantigen, golgin subfamily a, 2-like 1	1.35853	TP53			0
	1544	CYP1A2	cytochrome P450, family 1, subfamily A, polypeptide 2	1.35556	SREBF1, GATA1, GSTM3	PLA2G2D, GSTM3	FMO5, CYP4F12, GAPDH, FOS, ETFB, CYP4F3, ALOX5, SLC22A1, CYP27A1, LSR	1
	155006	LOC155006	transmembrane protein 213	1.33819				0
	219670	C10orf63	chromosome 10 open reading frame 63	1.3363				0
	440896	LOC440896	hypothetical gene LOC440896	1.32883				0
	653121	ZBTB8	zinc finger and BTB domain containing 8	1.32057				0
	7316	UBC	ubiquitin C	1.31876	PATZ1		TP53, USP28, PSMC1, CDC42, UBE2B, UBE2C, H2AFX, PCNA, RNF40	6
	117157	SH2D1B	SH2 domain containing 1B	1.31695				0
	84174	SLA2	Src-like-adaptor 2	1.31605				0
	292	SLC25A5	solute carrier family 25 (mitochondrial carrier; adenine nucleotide translocator), member 5	1.31247	PATZ1		PRKDC, HSCB, MRPL34	1
	2701	GJA4	gap junction protein, alpha 4, 37kDa	1.31247	NR6A1, PATZ1, USF2, TCF3, TP53, NR3C1, NHLH1			0
	100129895	LOC100129895	hypothetical protein LOC100129895	1.31069				0
	114991	ZNF618	zinc finger protein 618	1.30803	hsa-miR-124, CEBPB, CEBPA, hsa-miR-340, CEBPG, CEBPD, hsa-miR-142-3p			0
	2947	GSTM3	glutathione S-transferase M3 (brain)	1.30627	GATA1, CYP1A2	CYP1A2		0
	377677	CA13	carbonic anhydrase XIII	1.30627			CA4	0
	162966	ZNF600	zinc finger protein 600	1.30539	TCF3			0
	28957	MRPS28	mitochondrial ribosomal protein S28	1.30364			SRP19, DUT	0
	84681	HINT2	histidine triad nucleotide binding protein 2	1.30277	SP2, TCF3, NR3C1, GATA1, SP3, RUNX2			0
	114836	SLAMF6	SLAM family member 6	1.30016				0
	116983	CENTB5	centaurin, beta 5	1.29499	CREB1			0
	6168	RPL37A	ribosomal protein L37a	1.29073	NR3C1		RPLP1, RPL38, RPL4, RPL5, RPL27, RPL12, RPL32, RPL31, RPL19, RPS19, RPL13, RPL18, RPS14, RPS4X, RPS3A, RPL9, RPL27A, RPL26, RPS11, RPS9, RPL14, RPL35	0
	6281	S100A10	S100 calcium binding protein A10	1.28988	JUND			1
	731484	LOC731484	hypothetical LOC731484	1.28735				0
	6124	RPL4	ribosomal protein L4	1.27901	SP3, SP2, CREB1, STAT5B		CNBP, NACA, RPL27, RPL31, RPS9, RPL27A, RPL26, RPS19, RPL19, RPL36AL, RPL32, RPL37A, RPLP1, RPS4X, RPL35, RPS11, RPL13, RPL14, RPL18, RPS14, EEF1B2, RPL38, RPS3A, RPL5, SRP19, RPL12, RPL9	0
	140432	RNF113B	ring finger protein 113B	1.27819				0
	152195	NUDT16P	nudix (nucleoside diphosphate linked moiety X)-type motif 16 pseudogene	1.27654				0
	2815	GP9	glycoprotein IX (platelet)	1.27572			MPL	0
	100130097	LOC100130097	hypothetical protein LOC100130097	1.27491				0
	57573	ZNF471	zinc finger protein 471	1.27246				0
	201229	LOC201229	hypothetical protein LOC201229	1.27246	BACH1, JUND, NFE2L2			0
	6718	AKR1D1	aldo-keto reductase family 1, member D1 (delta 4-3-ketosteroid-5-beta-reductase)	1.27165	HNF4A, RXRA		LSR, CYP27A1	0
	81033	KCNH6	potassium voltage-gated channel, subfamily H (eag-related), member 6	1.27165				0
	57646	USP28	ubiquitin specific peptidase 28	1.27084	ARNT, SREBF1, USF2, TCF3, SP3, SP2		UBC	0
	150577	LOC150577	hypothetical protein LOC150577	1.27084				0
	1830	DSG3	desmoglein 3 (pemphigus vulgaris antigen)	1.27003			KRT1	0
	140564	APOBEC3D	apolipoprotein B mRNA editing enzyme, catalytic polypeptide-like 3D	1.26922				0
	143666	LOC143666	hypothetical protein LOC143666	1.26841	CREB1, ELF2, SP3, SP2			0
	3762	KCNJ5	potassium inwardly-rectifying channel, subfamily J, member 5	1.266				0
	6517	SLC2A4	solute carrier family 2 (facilitated glucose transporter), member 4	1.2644			CAV2	6
	4900	NRGN	neurogranin (protein kinase C substrate, RC3)	1.26281				2
	5610	EIF2AK2	eukaryotic translation initiation factor 2-alpha kinase 2	1.25806	SP3, SP2, NR3C1, TCF3		LRRFIP1, TP53, TPT1, STAT2, FANCC	0
	79648	MCPH1	microcephalin 1	1.25493				0
	6650	SOLH	small optic lobes homolog (Drosophila)	1.25414				0
	6136	RPL12	ribosomal protein L12	1.25026	SP3, SP2, SREBF1		NACA, SRP19, RPL38, RPS9, RPS11, TP53INP1, RPLP1, RPS3A, RPL37A, RPL36AL, RPL32, RPL31, RPL27A, RPL26, RPL27, RPL9, RPL5, ZNF346, RPL18, RPL19, TPT1, RPS19, RPL13, RPS4X, CNBP, RPS14, EEF1B2, DDX51, RPL14, RPL35, RPL4	0
	654029	LOC654029	similar to hCG2000485	1.24872				0
	6154	RPL26	ribosomal protein L26	1.24795	CEBPA		RPL14, RPL4, MRPL1, RPL12, RPL19, RPL9, RPLP1, RPS19, RPL32, RPL31, RPL38, RPL37A, RPL35, RPL27A, RPL27, RPS14	0
	100130084	LOC100130084	hypothetical protein LOC100130084	1.24795				0
	285755	PPIL6	peptidylprolyl isomerase (cyclophilin)-like 6	1.23359	HNF4A			0
	4603	MYBL1	v-myb myeloblastosis viral oncogene homolog (avian)-like 1	1.23284	hsa-miR-340, hsa-miR-454			0
	150590	C2orf15	chromosome 2 open reading frame 15	1.23284				0
	23463	ICMT	isoprenylcysteine carboxyl methyltransferase	1.23136	hsa-miR-340		FTSJ1	0
	79148	MMP28	matrix metallopeptidase 28	1.23062			FURIN	0
	442609	LOC442609	similar to Williams-Beuren syndrome critical region protein 19	1.22695				0
	79230	ZNF557	zinc finger protein 557	1.22548				0
	3693	ITGB5	integrin, beta 5	1.2233			CAV2, GAB2	0
	1511	CTSG	cathepsin G	1.21183			CAMP, DEFA4, PPBP, ELA2, MMP9, CEACAM8	0
	6143	RPL19	ribosomal protein L19	1.21183	USF2		RPL13, RPL5, RPL4, RPL14, RPS14, RPS11, RPS9, EEF1B2, RPS19, RPL18, RPLP1, RPL32, RPL31, RPL36AL, RPL38, RPL37A, RPL35, SIRT7, TPT1, RPL27A, RPL26, RPL27, RPL12, SRP19, NACA, CNBP, RPS4X, RPS3A, RPL9	0
	51599	LSR	lipolysis stimulated lipoprotein receptor	1.21112			AKR1D1, CYP27A1, GALK1, CYP1A2	0
	79154	MGC4172	short-chain dehydrogenase/reductase	1.21112	USF2, TCF3, NHLH1, SRF			0
	201283	FLJ32065	hypothetical protein FLJ32065	1.21112				0
	1854	DUT	deoxyuridine triphosphatase	1.21042	ARNT		BCL2L1, PCNA, MRPS28, TP53	0
	8542	APOL1	apolipoprotein L, 1	1.21042			SORL1, APOL3, GNLY	0
	4666	NACA	nascent polypeptide-associated complex alpha subunit	1.20901			RPL12, RPL9, RPL35, RPL5, RPL4, RPS9, RPS4X, RPS3A, RPS19, RPL27, RPL27A, RPL19, EEF1B2, RPL14, RPLP1, RPL36AL, RPL31, RPL32	0
	55333	SYNJ2BP	synaptojanin 2 binding protein	1.20831			ACTB	0
	10681	GNB5	guanine nucleotide binding protein (G protein), beta 5	1.20621			GNAI2, PDE6A, GNAZ, BLVRB	0
	51471	NAT8B	N-acetyltransferase 8B (gene/pseudogene)	1.20621				0
	728799	LOC728799	similar to leucine rich repeat containing 27	1.20621				0
	100132247	LOC100132247	similar to Uncharacterized protein KIAA0220	1.20621	CREB1, USF2			0
	5037	PEBP1	phosphatidylethanolamine binding protein 1	1.20551				0
	727887	LOC727887	hypothetical LOC727887	1.20551				0
	399669	ZNF321	zinc finger protein 321	1.20482				0
	100129578	LOC100129578	similar to RING zinc finger LIM domain binding protein	1.20482				0
	79006	METRN	meteorin, glial cell differentiation regulator	1.20273				0
	100129228	LOC100129228	hypothetical LOC100129228	1.20273				0
	26279	PLA2G2D	phospholipase A2, group IID	1.20066	GNAZ, CYP1A2, PLCG2, GNAI2, CYP4F3	ALOX5		0
	7060	THBS4	thrombospondin 4	1.19586			ITGA8	0
	6223	RPS19	ribosomal protein S19	1.19382	TP53		PDCD5, C5AR1, RPL14, RPL9, RPL4, RPL5, SRP19, RPL13, CNBP, RPL19, RPL27A, RPL27, RPL31, RPL32, RPL37A, RPL38, RPS3A, RPLP1, RPS14, RPS11, RPS9, RPS4X, NACA, RPL12, RPL36AL, RPL26, EEF1B2, RPL35, RPL18	0
	90121	TSR2	TSR2, 20S rRNA accumulation, homolog (S. cerevisiae)	1.19382			RPS4X	0
	126272	EID2B	EP300 interacting inhibitor of differentiation 2B	1.19382				0
	4352	MPL	myeloproliferative leukemia virus oncogene	1.19314			EREG, CD69, GP9, TGFA, STAT5B	0
	150622	FLJ30594	hypothetical locus FLJ30594	1.19314				0
	6911	TBX6	T-box 6	1.18442				0
	729927	LOC729927	similar to 40S ribosomal protein S20	1.1798				0
	112483	SAT2	spermidine/spermine N1-acetyltransferase family member 2	1.17328				1
	2021	ENDOG	endonuclease G	1.17198				0
	79583	FLJ22167	hypothetical protein FLJ22167	1.17134	SP3, SRF, SP2			0
	379013	RNF138P1	ring finger protein 138 pseudogene 1	1.16941	SP2, SP3			0
	162967	ZNF320	zinc finger protein 320	1.16877				0
	6773	STAT2	signal transducer and activator of transcription 2, 113kDa	1.16813	RUNX2		STAT5B, PTAFR, EIF2AK2	0
	23209	MLC1	megalencephalic leukoencephalopathy with subcortical cysts 1	1.16813				0
	24140	FTSJ1	FtsJ homolog 1 (E. coli)	1.16749	SRF, SP3, SP2		ICMT	0
	4680	CEACAM6	carcinoembryonic antigen-related cell adhesion molecule 6 (non-specific cross reacting antigen)	1.16685			CEACAM8	0
	83636	C19orf12	chromosome 19 open reading frame 12	1.16685	SP3, SP2			0
	400645	FLJ45994	hypothetical gene supported by AK127888	1.16622				0
	2069	EREG	epiregulin	1.16558	hsa-miR-320c, hsa-miR-454		MPL	0
	2244	FGB	fibrinogen beta chain	1.16304			ITGAM, SERPING1	0
	5111	PCNA	proliferating cell nuclear antigen	1.15243	BACH1, TP53, NFE2L2		CREB1, STAT5B, TP53, RAN, DUT, BCL2L1, VIM, FOS, GAPDH, TGFA, CDKN2D, UBC, ZWINT, TFDP1	3
	100131301	LOC100131301	similar to DNA fragmentation factor B truncated form I	1.14874				0
	54964	C1orf56	chromosome 1 open reading frame 56	1.14813				0
	23567	ZNF346	zinc finger protein 346	1.14752			RPL35, RPL12	0
	80833	APOL3	apolipoprotein L, 3	1.14388			APOL1, SORL1	0
	80864	EGFL8	EGF-like-domain, multiple 8	1.14327				0
	221756	MGC39372	hypothetical protein MGC39372	1.13787				0
	5470	PPEF2	protein phosphatase, EF-hand calcium binding domain 2	1.13668				0
	55200	PLEKHG6	pleckstrin homology domain containing, family G (with RhoGef domain) member 6	1.13608	HNF4A			0
	2109	ETFB	electron-transfer-flavoprotein, beta polypeptide	1.13549	SREBF1, SP2		C1QBP, ACOX1, BLVRB, NR3C1, CYP4F3, SORL1, CYP27A1, CYP1A2	0
	3652	IPP	intracisternal A particle-promoted polypeptide	1.13549	NR3C1			0
	3662	IRF4	interferon regulatory factor 4	1.1343	SP2, NFE2L2		MME, ACTB	0
	317781	DDX51	DEAD (Asp-Glu-Ala-Asp) box polypeptide 51	1.13371	CREB1, ELF2, TCF3		KRI1, RPL5, RPL12, SRP19	0
	644010	LOC644010	hypothetical LOC644010	1.13253				0
	100134323	LOC100134323	hypothetical protein LOC100134323	1.13136				0
	100130089	LOC100130089	similar to FBXL17 protein	1.13077				0
	728895	LOC728895	similar to NBPF9	1.1296				0
	1350	COX7C	cytochrome c oxidase subunit VIIc	1.12494			NDUFB1	0
	6391	SDHC	succinate dehydrogenase complex, subunit C, integral membrane protein, 15kDa	1.11976	hsa-miR-320c, hsa-miR-320d			3
	339665	SLC35E4	solute carrier family 35, member E4	1.11976				0
	5901	RAN	RAN, member RAS oncogene family	1.11748			RPL5, H2AFX, PPIA, PCNA, TUBA4A, CDC42, SRP19, GNL3L, RPS11, TFDP1	0
	728787	LOC728787	similar to hCG1987397	1.11691				0
	83699	SH3BGRL2	SH3 domain binding glutamic acid-rich protein like 2	1.11634				0
	29841	GRHL1	grainyhead-like 1 (Drosophila)	1.11577	hsa-miR-32			0
	389136	VGLL3	vestigial like 3 (Drosophila)	1.11464	hsa-miR-320b, hsa-miR-320d, hsa-miR-320c, USF2			0
	56953	NT5M	5',3'-nucleotidase, mitochondrial	1.11407		CDA		0
	283585	LOC283585	hypothetical LOC283585	1.11126				0
	339487	ZBTB8OS	zinc finger and BTB domain containing 8 opposite strand	1.11126	SREBF1, SP2, SP3			0
	23531	MMD	monocyte to macrophage differentiation-associated	1.1107	hsa-miR-142-3p, hsa-miR-32, hsa-miR-424			0
	79828	METTL8	methyltransferase like 8	1.1107				0
	85359	DGCR6L	DiGeorge syndrome critical region gene 6-like	1.1107	SP2, NHLH1, SP3, USF2, TCF3, JUND			0
	55830	GLT8D1	glycosyltransferase 8 domain containing 1	1.10018	TCF3, CEBPA, NR3C1			0
	5145	PDE6A	phosphodiesterase 6A, cGMP-specific, rod, alpha	1.07883	ADCY2	GUK1, APRT, GMPR	GNB5	0
	969	CD69	CD69 molecule	1.07727	hsa-miR-301a		ITGAM, MPL, CEACAM8	0
	29997	GLTSCR2	glioma tumor suppressor candidate region gene 2	1.07727	ELF2		TPT1, KRI1	1
	284577	LOC284577	hypothetical protein LOC284577	1.0752				0
	144245	ALG10B	asparagine-linked glycosylation 10 homolog B (yeast, alpha-1,2-glucosyltransferase)	1.0716				0
	6169	RPL38	ribosomal protein L38	1.07058			RPLP1, PSMC1, RPL32, RPL37A, RPL27A, RPL27, RPL12, RPL31, RPS4X, RPL19, RPS19, RPL13, RPL18, RPS3A, RPL9, EIF3G, RPL26, RPL5, RPL4, RPS11, RPL14, RPS9, RPS14, RPS17, RPL35	0
	401093	hCG_1806964	hCG1806964	1.06905				0
	6166	RPL36AL	ribosomal protein L36a-like	1.06651			EEF1B2, RPS3A, RPL4, RPS4X, CNBP, RPL27, RPLP1, RPL12, RPL32, RPL31, RPL14, SRP19, RPL19, RPL18, PNRC2, RPL9, RPS19, RPL27A, RPS9, RPL5, NACA, RPL35	0
	100128084	LOC100128084	hypothetical protein LOC100128084	1.0655				0
	10794	ZNF460	zinc finger protein 460	1.06298				0
	84159	ARID5B	AT rich interactive domain 5B (MRF1-like)	1.06248	hsa-miR-124, hsa-miR-32, hsa-miR-33b, hsa-miR-301a, hsa-miR-33a, hsa-miR-142-3p	LOC400927, MLSTD1, GPR109A, ACTB, RXRA, ANXA6, IL1R1, GPR109B, hsa-miR-301a, FIS1, EPB49, CFL2, UBE2B, GZMB, RPL32, QPCT		0
	4353	MPO	myeloperoxidase	1.06198				1
	10888	GPR83	G protein-coupled receptor 83	1.06198				0
	51524	TMEM138	transmembrane protein 138	1.06198				0
	359822	UM9(5)	non-coding transcript UM9(5)	1.06098				0
	170622	COMMD6	COMM domain containing 6	1.06048				0
	389602	tcag7.1275	hypothetical LOC389602	1.06048				0
	9045	RPL14	ribosomal protein L14	1.05849			RPS3A, RPL26, RPS19, RPS14, RPL19, RPL18, RPL27A, RPL36AL, SRP19, RPS11, RPS9, RPL27, RPL5, NACA, RPL9, RPL4, EEF1B2, RPL38, RPLP1, RPL32, RPL35, RPL31, RPL12, RPL37A, RPS4X, RPL13	0
	199777	ZNF626	zinc finger protein 626	1.05849				0
	1267	CNP	2',3'-cyclic nucleotide 3' phosphodiesterase	1.05799	SP3			0
	23559	WBP1	WW domain binding protein 1	1.05799	SP3			0
	340547	VSIG1	V-set and immunoglobulin domain containing 1	1.05799	CEBPA, NR3C1			0
	6189	RPS3A	ribosomal protein S3A	1.0575	SP3		RPL18, RPL13, RPL14, RPL36AL, CAP1, RPL5, SRP19, RPL12, RPLP1, RPS19, EEF1B2, RPS14, RPL38, NACA, RPL31, RPL37A, RPL27A, CNBP, RPL35, RPS4X, RPL32, RPL27, RPS11, RPS9, RPL4, RPL19, RPL9	0
	730971	FLJ36777	hypothetical protein LOC730971	1.0575	HNF4A			0
	100129391	LOC100129391	similar to Zinc finger (CCCH type), RNA-binding motif and serine/arginine rich 2	1.0575				0
	51559	NT5DC3	5'-nucleotidase domain containing 3	1.057				0
	54552	GNL3L	guanine nucleotide binding protein-like 3 (nucleolar)-like	1.057	ARNT		RPS4X, RAN	0
	100129480	LOC100129480	similar to hCG2042446	1.057				0
	100132970	LOC100132970	similar to MGC13005 protein	1.057				0
	9047	SH2D2A	SH2 domain protein 2A	1.05651	SP3		RASSF1, PLCG2	0
	10052	GJC1	gap junction protein, gamma 1, 45kDa	1.05651				0
	5027	P2RX7	purinergic receptor P2X, ligand-gated ion channel, 7	1.05601				0
	8225	GTPBP6	GTP binding protein 6 (putative)	1.05601				0
	3221	HOXC4	homeobox C4	1.05257	ELF2, CREB1, PATZ1		PRKDC	0
	8666	EIF3G	eukaryotic translation initiation factor 3, subunit G	1.04964			RPL18, SRP19, RPL27, RPS11, RPS17, RPLP1, RPS4X, RPL32, RPL38, EIF2C2	0
	257396	LOC257396	hypothetical protein LOC257396	1.04479				0
	100128918	LOC100128918	hypothetical protein LOC100128918	1.04383				0
	558	AXL	AXL receptor tyrosine kinase	1.04001			MMP9	0
	3014	H2AFX	H2A histone family, member X	1.03953			RAN, HIST1H1C, TFE3, TP53, PRKDC, UBC, AICDA	1
	10380	BPNT1	3'(2'), 5'-bisphosphate nucleotidase 1	1.03905				0
	729529	LOC729529	hypothetical LOC729529	1.03905				0
	9141	PDCD5	programmed cell death 5	1.03858	SP3		RPS19	0
	23331	TTC28	tetratricopeptide repeat domain 28	1.0381				0
	23025	UNC13A	unc-13 homolog A (C. elegans)	1.03574	hsa-miR-503			0
	55803	CENTA2	centaurin, alpha 2	1.03527	TCF3, CREB1, JUND		CENTD3, DDEF1, APOBEC3A, OMG	0
	57189	KIAA1147	KIAA1147	1.03527	hsa-miR-124			0
	378884	NHLRC1	NHL repeat containing 1	1.03527				0
	100133142	LOC100133142	similar to hCG2008267	1.0348				0
	9694	TTC35	tetratricopeptide repeat domain 35	1.03386	SREBF1			0
	57719	TMEM16H	anoctamin 8	1.03339	hsa-miR-33b			0
	57019	CIAPIN1	cytokine induced apoptosis inhibitor 1	1.03198	TCF3, USF2		TPT1	0
	414919	MGC70857	chromosome 8 open reading frame 82	1.03105				0
	5473	PPBP	pro-platelet basic protein (chemokine (C-X-C motif) ligand 7)	1.03012			IGSF6, CXCL5, CAMP, ELA2, CTSG, DEFA4, PTAFR, GNLY, FPRL1, LILRB3, C5AR1	0
	1847	DUSP5	dual specificity phosphatase 5	1.02687			TP53	0
	6208	RPS14	ribosomal protein S14	1.02641			RPL27, RPL13, RPL14, RPL19, RPS9, RPS4X, RPLP1, RPS3A, RPL37A, RPL32, RPS19, RPL27A, RPL35, RPL12, RPL31, RPL5, RPL4, RPL26, RPL18, RPL38, RPS11, RPL9	0
	646916	LOC646916	hypothetical protein LOC646916	1.02503				0
	11132	CAPN10	calpain 10	1.02411	SREBF1, SP3			0
	28958	CCDC56	coiled-coil domain containing 56	1.02365				0
	57677	ZFP14	zinc finger protein 14 homolog (mouse)	1.02273				0
	285676	ZNF454	zinc finger protein 454	1.02228				0
	339761	CYP27C1	cytochrome P450, family 27, subfamily C, polypeptide 1	1.02182				0
	23175	LPIN1	lipin 1	1.02091	PATZ1			0
	51545	ZNF581	zinc finger protein 581	1.02091	TCF3			0
	150274	HSCB	HscB iron-sulfur cluster co-chaperone homolog (E. coli)	1.02			SLC25A5	0
	2996	GYPE	glycophorin E	1.01909			TSPAN5, ALAS2, SLC6A8, SELENBP1, PPOX, SLC4A1, KLF1, MPP1, ERAF, EPB42, BNIP3L, TFDP1, XK, BLVRB, FBXO7, GLRX5, OSBP2, GYPC	0
	10350	ABCA9	ATP-binding cassette, sub-family A (ABC1), member 9	1.01863				0
	53820	DSCR6	Down syndrome critical region gene 6	1.01863				0
	100131139	LOC100131139	similar to double homeobox A	1.01818				0
	65095	KRI1	KRI1 homolog (S. cerevisiae)	1.01773	SP3		DDX51, GLTSCR2	0
	54806	AHI1	Abelson helper integration site 1	1.01502				0
	399761	BMS1P5	BMS1 pseudogene 5	1.01502				0
	5577	PRKAR2B	protein kinase, cAMP-dependent, regulatory, type II, beta	1.01457	hsa-miR-32		ACSL1, ACOX1	0
	6218	RPS17	ribosomal protein S17	1.01368			RPL32, EIF3G, CNBP, SRP19, RPL18, RPL38	0
	26145	IRF2BP1	interferon regulatory factor 2 binding protein 1	1.01368	hsa-miR-340		NR6A1	0
	6647	SOD1	superoxide dismutase 1, soluble	1.01323	SP2, SP3, CEBPA		ETS2, TP53, MSRA, PRDX2	7
	84129	ACAD11	acyl-Coenzyme A dehydrogenase family, member 11	1.01233				0
	710	SERPING1	serpin peptidase inhibitor, clade G (C1 inhibitor), member 1	1.01189			C5AR1, CD59, CLU, C1QBP, ELA2, FGB	1
	5498	PPOX	protoporphyrinogen oxidase	1.01189			OSBP2, TFDP1, GMPR, BNIP3L, GYPE, SELENBP1, EPB42, TSPAN5, XK, GATA1, ALAS2, KLF1, ERAF, SLC4A1, FBXO7, PRDX2, BLVRB	0
	23509	POFUT1	protein O-fucosyltransferase 1	1.00833			FURIN, FUT7, MKNK2	0
	84545	MRPL43	mitochondrial ribosomal protein L43	1.007			MRPL1	0
	5523	PPP2R3A	protein phosphatase 2 (formerly 2A), regulatory subunit B'', alpha	1.00656				0
	29937	NENF	neuron derived neurotrophic factor	1.00612	CEBPA			0
	401563	C9orf139	chromosome 9 open reading frame 139	1.00524	JUND, TCF3			0
	283232	TMEM80	transmembrane protein 80	1.0048				0
	10476	ATP5H	ATP synthase, H+ transporting, mitochondrial F0 complex, subunit d	1.00436	TCF3		NDUFB1	0
	100132896	LOC100132896	similar to Coiled-coil-helix-coiled-coil-helix domain containing 4	1.00393				0
Hub TFs
Up
	6667	SP1	Sp1 transcription factor	2.46566188315	hsa-miR-301a, hsa-miR-124, hsa-miR-32, hsa-miR-320b, hsa-miR-320c, SP3, hsa-miR-130a, hsa-miR-376a, hsa-miR-410, hsa-miR-223, hsa-miR-320d, SP2, hsa-miR-454	ETS2, OPRL1, LOC389541, CEBPB, GAPDH, MBNL3, KCNJ2, CDC2L6, ST3GAL4, CD52, CD3EAP, RP2, SLC12A6, GNAI2, RCOR1, DOCK4, FLOT2, MAPRE3, C20orf108, HNF4A, MBOAT7, DHX34, LOC100129250, TBC1D14, NFE2L2, TSPAN32, BRI3, BID, TSPAN5, USH1G, ISL2, JUND, S100A11, ROPN1L, LBR, SESN3, KREMEN1, TGFA, EIF1AY, EDG4, C9orf72, C9orf25, MKNK2, EGLN2, SLC25A39, CCM2, KCNQ1OT1, HBM, TPST1, FIS1, BACH1, FLJ36031, TALD…	SP3, BID, ETS2, ACOX1, ITGAM, RXRA, FOS, ARNT, TP53, FOXO4	17
	5460	POU5F1	POU class 5 homeobox 1	2.33888895708	SP2, SP1	HBG2, HBG1, HBB, TPST1, FIS1, JUND, KERA, SRF, GAB2, WDR51B, MBNL3, FHDC1, C8orf81, LYN, SESN3	SLC22A1, ETS2, NR6A1	0
	6668	SP2	Sp2 transcription factor	2.25612386552	hsa-miR-124, SREBF1	C1QBP, TALDO1, DGCR6L, HINT2, KREMEN1, TBC1D14, RNF138P1, LBR, FLJ36031, FIS1, SOD1, FAM49B, SLC12A6, BRI3, RCOR1, GUK1, C17orf91, C9orf72, BLVRB, IRF4, VIM, SIRT7, PPM1F, RPL35, S100A11, RNF157, ZNF669, MICAL2, C20orf199, DENND3, GABARAPL2, EIF1AY, CREB1, C9orf25, USH1G, DHX34, RPL4, EIF2AK2, RRBP1, APRT, JUND, ZBTB8OS, BACH1, RPL12, CEBPB, EGLN2, CDC2L6, TCF3, OPRL1, RP2, NR6A1, SLC12A9, LINS1,…	MMP9	0
	6670	SP3	Sp3 transcription factor	2.15684312743	hsa-miR-223	HBM, KRI1, CDKN2D, SIRT7, DGCR6L, RPL12, RNF138P1, NFE2L2, PDCD5, C9orf25, TPST1, RRBP1, FLJ22167, PPM1F, RPL4, USH1G, MICAL2, BID, LOC100129250, RP2, C20orf108, OPRL1, TCF3, CREB5, MAPRE3, FTSJ1, SP1, NR6A1, BRI3, EIF2AK2, MBOAT7, SH2D2A, HNRNPL, C19orf12, FIS1, LOC143666, LOC389541, APRT, NECAB2, C17orf91, NHLH1, ZBTB8OS, WBP1, SOD1, DHX34, SLC25A39, BAT5, CREB1, KREMEN1, TSPAN5, CCM2, LYPD2, S…	SP1, EAF2, PATZ1, LRRFIP1, ELF2, MXI1	1
	1051	CEBPB	CCAAT/enhancer binding protein (C/EBP), beta	2.0326766816	SP1, SP2	SHKBP1, HBG2, HBG1, hsa-miR-454, SIRPB2, FLJ44635, LOC400927, RPL32, ZNF480, SIRT7, ZNF618, hsa-miR-301a, GPR109B, IGSF6, SEPT14, RP2, KLRB1, CTAGE5, ACOX1, LOC100132417, NFE2L2, SESN3, SORBS3, CREB5, TCN1	CEBPA, ALS2CR2, TPT1, STAT5B, KLRB1, RXRA, CAV2, CEBPG, CEBPD, CASP4, FOS, ALOX5	3
	405	ARNT	aryl hydrocarbon receptor nuclear translocator	1.91491676607	hsa-miR-376c	FAM128A, GABARAPL2, LRRC6, NRF1, ROR1, MANSC1, SNCA, USP28, METTL2A, IGF2R, JUND, BACH1, LOC400927, HBA1, FIS1, ASZ1, C15orf39, FLJ43582, LOC100129250, ACOX1, TPI1, DEFA4, TPT1, TBC1D14, FLCN, UBE2B, GNL3L, LOC100129034, GAPDH, CCM2, KREMEN1, BNIP3L, DUT, HNRNPL, S100A8	SP1	55
	6256	RXRA	retinoid X receptor, alpha	1.86004149234	ARID5B, hsa-miR-320b, hsa-miR-320d, hsa-miR-320c	CUBN, MBOAT7, QPCT, ERGIC1, FBLIM1, CREB5, CLU, CYP4F3, HBB, AVIL, STEAP4, MTERFD1, DOCK4, CYP4F12, CDC34, VNN2, FPRL1, OLFM4, SHKBP1, DAPK2, SLC16A12, GPD1, SLC30A8, RP2, MANSC1, AKR1D1, ICA1L, ALS2CR2, HNF4A	ABCA1, PNRC2, CEBPB, SP1	2
	1052	CEBPD	CCAAT/enhancer binding protein (C/EBP), delta	1.75793159239	PATZ1	CA4, LIN9, LOC100132417, RPL32, ZNF160, GPR146, IGSF6, SHKBP1, TCN1, SESN3, SIRPB2, ZNF618, SREBF1, RP2, ACOX1, CREB5, ASZ1, SORBS3, CSDA, PPIA, NFE2L2, MAPRE3	CEBPA, KLRB1, CAV2, CEBPB	0
	860	RUNX2	runt-related transcription factor 2	1.6696256496	CREB1, FOXF1	PLXDC2, FAM89B, C12orf62, STAT2, GPR146, UBE2B, SVIL, S100A11, HINT2, FCN1	FOS, SRF	5
	1998	ELF2	E74-like factor 2 (ets domain transcription factor)	1.62008088748	NFE2L2	EIF1AY, HOXC4, WDR51B, MRPL34, HBA1, PRPF4, WDFY4, GLTSCR2, NHLH1, SFT2D1, LOC143666, TALDO1, CASP4, CAP1, ETS2, STAT5B, RARRES3, FCN1, TPM2, SH3BGRL3, PPIA, DDX51, EPB49, IGF2R, RPS4X, CDC2L2	SP3	0
	571	BACH1	BTB and CNC homology 1, basic leucine zipper transcription factor 1	1.61751613566	ARNT, hsa-miR-142-3p, SP2, SP1	OLFM4, TRPM6, PCNA, CLEC7A, HNF4A, USP3, SORL1, LOC344967, STEAP4, LOC201229, C1RL, LBR, B4GALT5, NRD1, CD59, LILRB3, MMP9, TP53		1
	2908	NR3C1	nuclear receptor subfamily 3, group C, member 1 (glucocorticoid receptor)	1.60220975052	hsa-miR-320b, hsa-miR-124, hsa-miR-320c, hsa-miR-340, hsa-miR-320d, TCF3	FAM128A, DEFA4, ZNF480, IPP, VSIG1, RPL37A, HINT2, GALNT13, EIF2AK2, GJA4, C14orf159, CAP1, IGSF6, hsa-miR-134, CTAGE5, LOC100129034, USMG5, GLT8D1, RBMY2FP, MAD2L1BP, HBM	FOS, C1QBP, ETFB, STAT5B, FOXM1, TP53	6
	4780	NFE2L2	nuclear factor (erythroid-derived 2)-like 2	1.54343701791	CEBPG, SP3, SP1, CEBPA, CEBPB, CEBPD, SP2	TRPM6, CLEC7A, C1RL, C9orf72, SVIL, ELF2, IRF4, IFI27, LBR, STAT5B, LILRB3, CYP4F3, TP53, CENTD3, EDG4, PCNA, STEAP4, SORL1, B3GNT5, NRD1, LOC201229, MMP9		2
	2294	FOXF1	forkhead box F1	1.46806383634		ZFP36L1, LOC100132417, GPR109B, PHC2, ITGAM, RPL5, ITGA8, MAML3, PLCG2, RUNX2, SLC12A6		0
	6777	STAT5B	signal transducer and activator of transcription 5B	1.45958398308	ELF2, NFE2L2, JUND, hsa-miR-340, hsa-miR-134, PATZ1	QPCT, B3GNT5, hsa-miR-629, FPRL1, C10orf105, C17orf91, LIN9, CD59, GALNT13, MLSTD1, RPL4, LOC100132417, FCN1, ABCC9	USF2, PCNA, CEBPB, STAT2, NR3C1, PTK2B, FOS, MPL	3
	6722	SRF	serum response factor (c-fos serum response element-binding transcription factor)	1.44089928117	POU5F1, hsa-miR-486-5p	FPRL1, CSDA, FURIN, FTSJ1, GPD1, FBLIM1, MYADM, TPM4, RPL27A, SVIL, FLJ22167, ACTB, hsa-miR-629, CAP1, HBB, C5AR1, MGC4172, METTL2A, OSBP2, KERA, CREB5, LGALS3	TCF3, CDC42, AOC2, PRKDC, FOS, TP53, SNAPC4, TFE3, RUNX2	3
	4899	NRF1	nuclear respiratory factor 1	1.39968507739	ARNT, hsa-miR-223, hsa-miR-134	FAM89B, LINS1, C1orf63, PPIA, LOC100129250, USF2, TFDP1, FAM49B, LOC339344, SFRS14, FLCN, MRPL34, FAM128B, HNRNPL, RASSF1, RPS9, LOC100093631		2
	2623	GATA1	GATA binding protein 1 (globin transcription factor 1)	1.3796935733	SREBF1	SLC12A6, HNF4A, SIPA1L2, CD52, GSTM3, CYP1A2, HINT2, LGALS3, LOC100129250, HBG2, HBG1, PRKDC, NPL, CCM2, NDUFB1, RPL18, USH1G, EPB49, EPB42	ALAS2, XK, ERAF, HBA1, PPOX, BLVRB, TFDP1, TCF3, PRDX2	4
	2114	ETS2	v-ets erythroblastosis virus E26 oncogene homolog 2 (avian)	1.33264479021	SP1, hsa-miR-320b, hsa-miR-320c, ELF2, hsa-miR-320d	CAMP, PNRC2, MRPL34, SH3BGRL3, WDFY4, CASP4, PHC2, TGFA, TBC1D14, LYN, CAP1, MBNL3, FLJ45909, hsa-miR-134, WDR51B	SOD1, SP1, TP53, POU5F1, BID, FOS	0
	4303	FOXO4	forkhead box O4	1.28607180618	hsa-miR-340, hsa-miR-142-3p	UBE2B, HBA1, KERA, IGSF6, HSP90AB2P, GPR109B, CXCL1, PSMD12, NINJ2, SLC12A6	MMP9, SP1	1
Down
	6929	TCF3	transcription factor 3 (E2A immunoglobulin enhancer binding factors E12/E47)	2.41767017308	CREB1, hsa-miR-124, SP3, hsa-miR-340, SP2, hsa-miR-424, SP1	CASP4, ANXA6, HNRNPL, RASSF1, MYL4, LYSMD2, NR6A1, APOBEC3A, PRKDC, CENTA2, HINT2, SREBF1, SRP19, RNF40, GLT8D1, TP53INP1, FIS1, BRI3, ANKRD39, hsa-miR-629, ACTB, TUBA4A, GJA4, FAM49B, INSC, IGSF6, NHLH1, HBM, EAF2, ZNF581, FLJ45909, CIAPIN1, AVIL, BPGM, TALDO1, PTK2B, ACSL1, C9orf72, PTCRA, ZNF600, USP28, MGC4172, PSTPIP2, DGCR6L, ZNF33A, ATP5H, UBE2B, EIF2AK2, OSCAR, GPR146, SVIL, hsa-miR-33b, …	SRF, TFDP1, NHLH1, KLRB1, GATA1, AICDA	0
	1050	CEBPA	CCAAT/enhancer binding protein (C/EBP), alpha	1.72325575582		VSIG1, RPL26, RPL32, S100A8, RPLP1, LOC100132417, ST3GAL6, FLJ44635, HBB, HBG2, SESN3, PPIA, ZNF618, LIN9, SIRT7, hsa-miR-1308, SOD1, RBMY2FP, NFE2L2, IGSF6, NENF, RP2, CLEC7A, GLT8D1, LOC100129250	CEBPD, CEBPB, SLC22A1	2
	23598	PATZ1	POZ (BTB) and AT hook containing zinc finger 1	1.61448678349	hsa-miR-142-3p	RPL35, MAD2L1BP, TPM2, LPIN1, GJA4, HBM, CDH1, TSPAN32, HOXC4, RHOQ, C10orf105, CEBPD, UBC, CD177, LOC100129250, ZNF669, SLC25A5, BID, MMP9, STAT5B	SP3, MXI1, RNF4	0
	1054	CEBPG	CCAAT/enhancer binding protein (C/EBP), gamma	1.5808032353	hsa-miR-124	NFE2L2, HBG1, SHKBP1, ZNF618, CD58, LOC100132417, DAPK2, ACOX1, SESN3, hsa-miR-340, LOC100129034, HBG2	FOS, CEBPB	0
	7157	TP53	tumor protein p53	1.5136089592	NFE2L2, PRKDC, BACH1	TP53INP1, RPS19, GJA4, UBE2B, LOC100129250, BAT5, IL8RB, PCNA, FHDC1, GOLGA2L1, B9D2, SESN3, MANSC1, TNFRSF25, IER3	RPL35, SOD1, DUSP5, AOC2, VIM, UBC, CDKN2D, CREB1, PCNA, ASZ1, BCL2L1, RASSF1, SIRT7, ETS2, EIF2AK2, CD59, TP53INP1, SRF, NOV, TPT1, H2AFX, PRDX2, TGFA, HIST1H1C, FOS, CNBP, TFDP1, GAPDH, RELB, ELA2, SP1, FANCC, NR3C1, DUT	71
	3172	HNF4A	hepatocyte nuclear factor 4, alpha	1.47673880054	GATA1, SP1, BACH1, RXRA	SFT2D1, DAPK2, PPIL6, CDC34, PLEKHG6, STX3, AKR1D1, GLRX5, FLJ36777, SPINLW1, SLC16A12, GAB2, MXI1, QPCT, C15orf39, SLC30A8, IFIT1L		2
	84159	ARID5B	AT rich interactive domain 5B (MRF1-like)	1.47606555544	hsa-miR-124, hsa-miR-32, hsa-miR-33b, hsa-miR-301a, hsa-miR-33a, hsa-miR-142-3p	LOC400927, MLSTD1, GPR109A, ACTB, RXRA, ANXA6, IL1R1, GPR109B, hsa-miR-301a, FIS1, EPB49, CFL2, UBE2B, GZMB, RPL32, QPCT		0
	3727	JUND	jun D proto-oncogene	1.44530025019	ARNT, POU5F1, CREB1, SP1, SP2, SP3	LGALS3, C9orf139, MMP9, LOC344967, STAT5B, SH3BGRL3, GZMB, LOC201229, KERA, LBR, TRAPPC3, CENTA2, EDG4, DGCR6L, S100A10, NPL	FOS, JUNDM2	3
	6720	SREBF1	sterol regulatory element binding transcription factor 1	1.40135060748	TCF3, CEBPD	IGF2R, ZBTB8OS, MAP2K2, HBD, RBMY2FP, CYP1A2, CNDP2, SP2, USP28, FMO5, GATA1, TTC35, ETFB, RNF4, RPL12, MBOAT7, HNRNPL, hsa-miR-1308, FLCN, CAPN10, UBE2B, C1orf151, WDFY4, CAP1	SORL1	3
	1870	E2F2	E2F transcription factor 2	1.39003355534	hsa-miR-454, hsa-miR-301a	FANCC, LOC400927, CEP68, FOXM1, FAM111B	BNIP3L	0
	7392	USF2	upstream transcription factor 2, c-fos interacting	1.3508353828	NRF1	NR6A1, ANXA6, GJA4, MGC4172, RPL19, USP28, DGCR6L, UBE2B, LOC100132247, EPB49, CIAPIN1, FIS1, ACTB, VGLL3	STAT5B, FOS, MAPRE3, IGF2R	1
	2649	NR6A1	nuclear receptor subfamily 6, group A, member 1	1.32461376099	USF2, TCF3, CREB1, SP3, SP2	GJA4, FCN1, EIF2C2, ALS2CR2, USMG5, VIM, C1orf151, ATP1A2, GAB2, ZNF132, MRPL34	IRF2BP1, POU5F1	0
	1385	CREB1	cAMP responsive element binding protein 1	1.29746669632	SP2, SP3	CNDP2, RHOQ, RPL18, TCF3, NR6A1, GPR146, BLVRB, CENTB5, JUND, LOC143666, GZMB, HOXC4, LOC100132247, DDX51, RUNX2, CENTA2, SLC35B3, RPL4, FBXO7, ATP6V0A1, CASC3	PCNA, TP53, TPT1, LYL1	8
	4807	NHLH1	nescient helix loop helix 1	1.25323329815	ELF2, TCF3, SP3, SP2	UBE2B, DGCR6L, EPB49, BRI3, VNN2, TALDO1, MGC4172, TMOD1, CFL2, GJA4, FIS1, ANXA6, LRRFIP1	TCF3	0
Differentially expressed miRNAs
Up
		hsa-miR-124		4		SP2, SP1, SLC12A9, ARID5B, FLJ36031, DAAM2, ZNF618, TP53INP1, C9orf25, PNPLA2, TCF3, CEBPG, NR3C1, ZFP36L1, FCHO2, BID, MYADM, FLOT2, PPM1F, KIAA1147, TPCN2, OSBP2, CDC42EP3, ABCA1, RRBP1, LIMD2, ACSL1, MSRA, VIM, C9orf72, WDR51B, GALNT13, RCOR1, UBE2B, FURIN, SOS2, GNAI2, TPD52L2
		hsa-miR-1308		4	CEBPA, SREBF1
		hsa-miR-320c		4		ARFIP1, SLC6A8, CNBP, ZFP36L1, WDR40A, TPD52L2, EREG, ETS2, FAM49B, SP1, CEP68, VIM, NR3C1, SDHC, RXRA, VGLL3
		hsa-miR-629		4	TCF3, STAT5B, SRF
		hsa-miR-503		1.92082		SIPA1L2, PNRC2, UNC13A, FHDC1
		hsa-miR-320d		1.73755		SLC6A8, FAM49B, ZFP36L1, WDR40A, CNBP, ARFIP1, TPD52L2, VGLL3, VIM, RXRA, SDHC, CEP68, NR3C1, SP1, ETS2
		hsa-miR-323-3p		1.62342
		hsa-miR-486-5p		1.56703		GAB2, MAML3, SRF
		hsa-miR-550		1.42251
		hsa-miR-219-2-3p		1.42022
		hsa-miR-1224-5p		1.39794
		hsa-miR-483-5p		1.1152
		hsa-miR-143*		1.10735
		hsa-miR-502-3p		1.09691
		hsa-miR-320b		1.07058		VGLL3, NR3C1, SP1, ETS2, ZFP36L1, RXRA, FAM49B, WDR40A, CNBP, TPD52L2, VIM
		hsa-miR-1976		1.06098
Down
		hsa-miR-142-3p		4		MMD, RAB2A, PATZ1, BACH1, C9orf72, ARID5B, FOXO4, IER3, ZNF618
		hsa-miR-21*		4
		hsa-miR-301a		4	ARID5B, CEBPB	SP1, CREB5, TMOD1, CD69, B4GALT5, TGFA, E2F2, ARID5B, ABCA1, CAV2, RRAGD, ACSL1, FLJ36031, MAML3, GRB10, SIPA1L2
		hsa-miR-33b		4	TCF3	CREB5, FAM46C, ZFP36L1, ARID5B, CDC2L6, TMEM16H, TMEM200B, CNNM1
		hsa-miR-487b		4
		hsa-miR-410		2.0655		TNS1, C9orf72, PPFIBP1, SP1, OSBP2
		hsa-miR-134		2	NR3C1, ETS2	MRVI1, NRF1, STAT5B
		hsa-miR-29c		2		DAAM2, ZFP36L1
		hsa-miR-32		1.69897		KRT1, ARID5B, SP1, MPP1, MMD, FCHO2, MGLL, SESN3, PRKAR2B, GRHL1, ACOX1
		hsa-miR-33a		1.69897		ARID5B, ZFP36L1
		hsa-miR-424		1.66154		IGF2R, PNRC2, FURIN, GRB10, MMD, GALNT13, FHDC1, MYADM, ACOX1, KCNJ2, SIPA1L2, TCF3, ALS2CR2
		hsa-miR-340		1.53462	CEBPG	CEP68, LBR, TMOD1, ABCA1, FOXO4, IRF2BP1, GALNT13, WDR40A, DAAM2, ACOX1, ICMT, MYBL1, ZNF618, SIPA1L2, CREB5, TCF3, ADRBK2, NR3C1, TNS1, STAT5B, ACSL1
		hsa-miR-376a		1.40671		SP1
		hsa-miR-664		1.383
		hsa-miR-376c		1.33068		ACSL1, ARNT, ADRBK2
		hsa-miR-29b		1.32239		DAAM2
		hsa-miR-454		1.31785	CEBPB	FLJ36031, E2F2, CREB5, RRAGD, ABCA1, CAV2, TP53INP1, TGFA, MYBL1, MAPRE3, B4GALT5, EREG, LIMD2, SIPA1L2, ACSL1, TMOD1, CDC2L6, SP1
		hsa-miR-1277		1.28651
		hsa-miR-556-3p		1.23359
		hsa-miR-130a		1.20761		TGFA, ADCY2, TMOD1, ACSL1, FLOT2, ALS2CR2, MAML3, SP1, MAPRE3, STX3, TP53INP1, SIPA1L2
		hsa-miR-19b		1.1463		TP53INP1, DOCK4, IGF2R, ABCA1, ACSL1, GRB10, IL1R1, TRPM6
		hsa-miR-223		1.04335		RNF4, SNCA, NRF1, BRPF3, LBR, SP1, SP3, FAM46C
