# Supplementary material for: Transcriptome and Network Changes in Climbers at Extreme Altitudes
Source: PLoS One. 2012 Feb 29;7(2):e31645. doi: 10.1371/journal.pone.0031645 (PMC3290542; doi:10.1371/journal.pone.0031645)
Supplement: Table S2 — GO/KEGG enriched in up-regulated genes (FDR< = 0.1, 380 genes). (XLS) [file pone.0031645.s010.xls]

## Sheet: Sheet1
Supplementary table 2 | GO/KEGG enriched in up-regulated genes (FDR<=0.1, 380 genes)
GO/KEGG term	P-value	Fold change	Gene IDs	Gene symbols
GO:0005833|hemoglobin complex	5.52792e-05	25.868	51327,3048,3043,3042,3045,3047	AHSP,HBG2,HBB,HBM,HBD,HBG1
GO:0019825|oxygen binding	0.000953775	9.62532	112398,66002,4051,3048,3043,3042,3045,3047	EGLN2,CYP4F12,CYP4F3,HBG2,HBB,HBM,HBD,HBG1
GO:0015671|oxygen transport	0.00098111	19.8985	3048,3043,3042,3045,3047	HBG2,HBB,HBM,HBD,HBG1
GO:0005344|oxygen transporter activity	0.00098111	19.8985	3048,3043,3042,3045,3047	HBG2,HBB,HBM,HBD,HBG1
GO:0016020|membrane	0.00299113	1.29078	3554,966,2857,6840,79135,2319,6653,598,140803,126014,8516,10335,9846,4354,23547,4815,6279,9732,55711,11345,8460,2038,51024,25907,7462,6809,23433,10098,399474,8936,6102,115330,83999,4311,79623,998,91663,66002,92799,55113,25825,4987,1379,3930,54682,8875,3848,92162,708,7039,10970,26499,6580,240,219931,249,220972,2597,6535,2887,206358,57104,53346,9334,10402,23239,338442,19,161253,84833,9050,6622,7320…	IL1R1,CD59,GPR34,SVIL,APOO,FLOT2,SORL1,BCL2L1,TRPM6,OSCAR,ITGA8,MRVI1,GAB2,MPP1,LILRA4,NINJ2,S100A8,DOCK4,FAR2,GABARAPL2,TPST1,EPB42,FIS1,TMEM158,LAT2,STX3,RHOQ,TSPAN5,TMEM200B,WASF1,RP2,GPR146,KREMEN1,MME,GALNT14,CDC42,MYADM,CYP4F12,SHKBP1,XKR8,BACE2,OPRL1,CR1L,LBR,MANSC1,VNN2,KRT1,TMEM88,C1QBP,TGFA,CKAP4,PLEK2,SLC22A1,ALOX5,TPCN2,ALPL,MARCH8,GAPDH,SLC6A8,GRB10,SLC36A1,PNPLA2,TM6SF1,B4GALT5,ST3G…
GO:0015669|gas transport	0.00344649	14.3711	3048,3043,3042,3045,3047	HBG2,HBB,HBM,HBD,HBG1
GO:0044444|cytoplasmic part	0.00344649	1.37399	6728,11186,5460,6840,6655,598,140803,2987,10335,4354,55711,11345,8460,51024,6205,7555,6809,346288,8936,7171,7178,79623,998,66002,25825,55629,6710,7314,820,708,22794,10970,240,220972,2597,206358,978,57104,9334,10402,23239,19,84833,9050,6622,5218,51327,2330,79689,6137,1593,665,196383,2529,57222,65981,3579,7431,6176,4051,84803,51629,27095,51218,27154,571,60,4635,79746,58472,80776,1359,2584,30001,898…	SRP19,RASSF1,POU5F1,SVIL,SOS2,BCL2L1,TRPM6,GUK1,MRVI1,MPP1,FAR2,GABARAPL2,TPST1,FIS1,RPS11,CNBP,STX3,SEPT14,WASF1,TPM4,TPT1,GALNT14,CDC42,CYP4F12,BACE2,PNRC2,SPTB,UBB,CAMP,C1QBP,CASC3,CKAP4,ALOX5,MARCH8,GAPDH,SLC36A1,CDA,PNPLA2,B4GALT5,ST3GAL6,PHLPP1,ABCA1,USMG5,PSTPIP2,SNCA,CDK14,AHSP,FMO5,STEAP4,RPL13,CYP27A1,BNIP3L,RILPL2,FUT7,ERGIC1,CAPRIN2,CXCR2,VIM,RPLP1,CYP4F3,AGPAT9,SLC25A39,TRAPPC3,GLRX5…
GO:0005829|cytosol	0.00361424	1.89178	5460,6655,598,2987,11345,6205,998,6710,7314,240,978,57104,23239,9050,6622,5218,6137,196383,7431,6176,27095,27154,571,60,2584,89846,11065,6191,637,677,63924,4898,2771,5605,1933,7277,55544,6161,4067,2819,2180,6888,7167,27236,27232,8991	POU5F1,SOS2,BCL2L1,GUK1,GABARAPL2,RPS11,CDC42,SPTB,UBB,ALOX5,CDA,PNPLA2,PHLPP1,PSTPIP2,SNCA,CDK14,RPL13,RILPL2,VIM,RPLP1,TRAPPC3,BRPF3,BACH1,ACTB,GALK1,FGD3,UBE2C,RPS4X,BID,ZFP36L1,CIDEC,NRD1,GNAI2,MAP2K2,EEF1B2,TUBA4A,RBM38,RPL32,LYN,GPD1,ACSL1,TALDO1,TPI1,ARFIP1,GNMT,SELENBP1
GO:0030863|cortical cytoskeleton	0.00624156	9.12989	4354,60,6521,10487,7111,2995	MPP1,ACTB,SLC4A1,CAP1,TMOD1,GYPC
GO:0006954|inflammatory response	0.00648559	3.18376	2919,6279,8460,7001,1051,240,7100,81793,150372,3579,64581,5724,54899,2358,2353,60675	CXCL1,S100A8,TPST1,PRDX2,CEBPB,ALOX5,TLR5,TLR10,NFAM1,CXCR2,CLEC7A,PTAFR,PXK,FPR2,FOS,PROK2
GO:0005624|membrane fraction	0.0125383	2.0748	966,2857,2319,4354,11345,8460,83999,4311,66002,10970,6580,19,9050,6622,2330,4051,2584,30001,9810,637,762,3482,2771,9990,9993,5336,4067,2180,115727,6888,2353	CD59,GPR34,FLOT2,MPP1,GABARAPL2,TPST1,KREMEN1,MME,CYP4F12,CKAP4,SLC22A1,ABCA1,PSTPIP2,SNCA,FMO5,CYP4F3,GALK1,ERO1L,RNF40,BID,CA4,IGF2R,GNAI2,SLC12A6,DGCR2,PLCG2,LYN,ACSL1,RASGRP4,TALDO1,FOS
GO:0044448|cell cortex part	0.0130426	5.37518	4354,346288,6710,60,6521,10487,7111,2995	MPP1,SEPT14,SPTB,ACTB,SLC4A1,CAP1,TMOD1,GYPC
GO:0009611|response to wounding	0.0178308	2.65313	2919,5460,6279,8460,7001,1051,240,7100,81793,150372,3579,64581,5724,54899,4067,2358,2353,60675	CXCL1,POU5F1,S100A8,TPST1,PRDX2,CEBPB,ALOX5,TLR5,TLR10,NFAM1,CXCR2,CLEC7A,PTAFR,PXK,LYN,FPR2,FOS,PROK2
GO:0005515|protein binding	0.0184166	1.20804	3554,11186,55534,2919,966,2857,5460,6840,2319,6655,6653,598,201163,8516,124590,9846,4354,23097,4815,6279,9732,11345,2038,51024,5700,6205,7462,7555,6809,23433,346288,8936,997,7171,7178,1051,1052,6102,4311,4318,998,58528,9208,92799,9128,5591,55629,3930,6710,7314,3848,708,22794,7030,91107,7039,4253,6580,240,11081,7145,2597,57568,2887,6282,978,6047,23239,9586,9587,1912,5718,19,161253,6622,5218,7320,5…	IL1R1,RASSF1,MAML3,CXCL1,CD59,GPR34,POU5F1,SVIL,FLOT2,SOS2,SORL1,BCL2L1,FLCN,ITGA8,USH1G,GAB2,MPP1,CDK19,NINJ2,S100A8,DOCK4,GABARAPL2,EPB42,FIS1,PSMC1,RPS11,LAT2,CNBP,STX3,RHOQ,SEPT14,WASF1,CDC34,TPM4,TPT1,CEBPB,CEBPD,RP2,MME,MMP9,CDC42,RRAGD,LRRFIP1,SHKBP1,PRPF4,PRKDC,PNRC2,LBR,SPTB,UBB,KRT1,C1QBP,CASC3,TFE3,TRIM47,TGFA,CTAGE5,SLC22A1,ALOX5,KERA,TNS1,GAPDH,SIPA1L2,GRB10,S100A11,CDA,RNF4,PHLPP1,C…
GO:0005626|insoluble fraction	0.0184166	2.00227	966,2857,2319,4354,11345,8460,83999,4311,66002,10970,6580,19,9050,6622,2330,4051,2584,30001,9810,637,762,3482,2771,9990,9993,5336,4067,2180,115727,6888,2353	CD59,GPR34,FLOT2,MPP1,GABARAPL2,TPST1,KREMEN1,MME,CYP4F12,CKAP4,SLC22A1,ABCA1,PSTPIP2,SNCA,FMO5,CYP4F3,GALK1,ERO1L,RNF40,BID,CA4,IGF2R,GNAI2,SLC12A6,DGCR2,PLCG2,LYN,ACSL1,RASGRP4,TALDO1,FOS
GO:0030029|actin filament-based process	0.0195354	3.01794	2919,23433,8936,998,26499,85462,4637,89846,2039,10487,7111,23500,9260,2185	CXCL1,RHOQ,WASF1,CDC42,PLEK2,FHDC1,MYL6,FGD3,EPB49,CAP1,TMOD1,DAAM2,PDLIM7,PTK2B
GO:0001846|opsonin binding	0.0195354	22.1726	708,64581,3684	C1QBP,CLEC7A,ITGAM
GO:0005856|cytoskeleton	0.0199311	1.96546	124590,4354,6279,2038,346288,8936,7171,9208,6710,3848,26499,7145,9587,9050,6622,7431,60,80776,89846,6521,25853,2039,10487,7111,2995,10602,9645,9260,2185,10677,64411	USH1G,MPP1,S100A8,EPB42,SEPT14,WASF1,TPM4,LRRFIP1,SPTB,KRT1,PLEK2,TNS1,MAD2L1BP,PSTPIP2,SNCA,VIM,ACTB,B9D2,FGD3,SLC4A1,DCAF12,EPB49,CAP1,TMOD1,GYPC,CDC42EP3,MICAL2,PDLIM7,PTK2B,AVIL,ARAP3
GO:0070553|nicotinic acid receptor activity	0.0214124	51.7361	338442,8843	GPR109A,GPR109B
GO:0070165|positive regulation of adiponectin secretion	0.0214124	51.7361	338442,8843	GPR109A,GPR109B
GO:0019682|glyceraldehyde-3-phosphate metabolic process	0.0214124	51.7361	6888,7167	TALDO1,TPI1
GO:0032959|inositol trisphosphate biosynthetic process	0.0214124	51.7361	5724,5336	PTAFR,PLCG2
GO:0044464|cell part	0.0214124	1.07689	6728,3554,83442,11186,55534,966,2857,5460,6840,79135,2319,6655,6653,598,140803,112398,201163,4784,126014,2987,8516,10335,124590,9846,4354,23547,4815,6279,645,9732,55711,54550,11345,8460,2038,51024,5700,6205,25907,7462,7555,6809,23433,7001,10098,399474,346288,8936,143686,997,7171,7178,1051,1052,6102,115330,83999,4311,79623,998,58528,91663,66002,9208,92799,55113,9128,25825,10661,4987,1379,5591,5562…	SRP19,IL1R1,SH3BGRL3,RASSF1,MAML3,CD59,GPR34,POU5F1,SVIL,APOO,FLOT2,SOS2,SORL1,BCL2L1,TRPM6,EGLN2,FLCN,NFIX,OSCAR,GUK1,ITGA8,MRVI1,USH1G,GAB2,MPP1,LILRA4,NINJ2,S100A8,BLVRB,DOCK4,FAR2,NECAB2,GABARAPL2,TPST1,EPB42,FIS1,PSMC1,RPS11,TMEM158,LAT2,CNBP,STX3,RHOQ,PRDX2,TSPAN5,TMEM200B,SEPT14,WASF1,SESN3,CDC34,TPM4,TPT1,CEBPB,CEBPD,RP2,GPR146,KREMEN1,MME,GALNT14,CDC42,RRAGD,MYADM,CYP4F12,LRRFIP1,SHKBP1,…
GO:0065008|regulation of biological quality	0.0242027	1.73757	83442,966,598,112398,2038,23433,7001,7178,25825,4987,5591,6710,7314,19,6622,7320,51327,9170,51218,4635,89846,6521,4601,2039,637,212,3043,5768,9990,10602,5336,5045,4067,2185,25793,728,10677,64411,9997,60675	SH3BGRL3,CD59,BCL2L1,EGLN2,EPB42,RHOQ,PRDX2,TPT1,BACE2,OPRL1,PRKDC,SPTB,UBB,ABCA1,SNCA,UBE2B,AHSP,LPAR2,GLRX5,MYL4,FGD3,SLC4A1,MXI1,EPB49,BID,ALAS2,HBB,QSOX1,SLC12A6,CDC42EP3,PLCG2,FURIN,LYN,PTK2B,FBXO7,C5AR1,AVIL,ARAP3,SCO2,PROK2
GO:0030036|actin cytoskeleton organization	0.0242027	2.9892	2919,23433,8936,998,26499,85462,89846,2039,10487,7111,23500,9260,2185	CXCL1,RHOQ,WASF1,CDC42,PLEK2,FHDC1,FGD3,EPB49,CAP1,TMOD1,DAAM2,PDLIM7,PTK2B
GO:0030099|myeloid cell differentiation	0.0244255	4.96099	9846,4318,998,5971,212,4067,115727	GAB2,MMP9,CDC42,RELB,ALAS2,LYN,RASGRP4
GO:0000267|cell fraction	0.0244255	1.79086	966,2857,2319,4354,11345,8460,6809,83999,4311,66002,10970,6580,240,19,9050,6622,2330,4051,60,2584,30001,9810,637,762,3482,2771,9990,9993,5336,4067,2819,2180,115727,6888,7167,2353	CD59,GPR34,FLOT2,MPP1,GABARAPL2,TPST1,STX3,KREMEN1,MME,CYP4F12,CKAP4,SLC22A1,ALOX5,ABCA1,PSTPIP2,SNCA,FMO5,CYP4F3,ACTB,GALK1,ERO1L,RNF40,BID,CA4,IGF2R,GNAI2,SLC12A6,DGCR2,PLCG2,LYN,GPD1,ACSL1,RASGRP4,TALDO1,TPI1,FOS
GO:0048518|positive regulation of biological process	0.0244255	1.5393	55534,6655,598,112398,8516,9846,5700,7462,23433,1051,4318,998,5591,51279,7314,3848,7030,7039,240,57104,6047,9586,338442,5718,19,6622,8843,7100,665,94241,23604,22924,8531,9170,150372,3579,837,5092,2294,64581,89846,11065,6191,637,9921,3043,2321,63924,4898,2771,9260,5336,5045,4067,2185,115727,2353,60675,51547	MAML3,SOS2,BCL2L1,EGLN2,ITGA8,GAB2,PSMC1,LAT2,RHOQ,CEBPB,MMP9,CDC42,PRKDC,C1RL,UBB,KRT1,TFE3,TGFA,ALOX5,PNPLA2,RNF4,CREB5,GPR109A,PSMD12,ABCA1,SNCA,GPR109B,TLR5,BNIP3L,TP53INP1,DAPK2,MAPRE3,CSDA,LPAR2,NFAM1,CXCR2,CASP4,PCBD1,FOXF1,CLEC7A,FGD3,UBE2C,RPS4X,BID,RNF10,HBB,FLT1,CIDEC,NRD1,GNAI2,PDLIM7,PLCG2,FURIN,LYN,PTK2B,RASGRP4,FOS,PROK2,SIRT7
GO:0044445|cytosolic part	0.0257416	3.51946	6205,7314,51327,6176,6191,3048,3043,3042,3045,3047	RPS11,UBB,AHSP,RPLP1,RPS4X,HBG2,HBB,HBM,HBD,HBG1
GO:0006950|response to stress	0.0257416	1.63194	3554,2919,5460,598,112398,6279,8460,6809,7001,7171,1051,5591,51279,7314,4482,3848,820,22794,240,9537,6622,7320,2872,7100,81793,83605,665,94241,8531,11025,150372,3579,2766,64581,30001,5724,212,2321,54899,55437,4067,2185,2358,2353,728,10677,60675	IL1R1,CXCL1,POU5F1,BCL2L1,EGLN2,S100A8,TPST1,STX3,PRDX2,TPM4,CEBPB,PRKDC,C1RL,UBB,MSRA,KRT1,CAMP,CASC3,ALOX5,TP53I11,SNCA,UBE2B,MKNK2,TLR5,TLR10,CCM2,BNIP3L,TP53INP1,CSDA,LILRB3,NFAM1,CXCR2,GMPR,CLEC7A,ERO1L,PTAFR,ALAS2,FLT1,PXK,STRADB,LYN,PTK2B,FPR2,FOS,C5AR1,AVIL,PROK2
GO:0006952|defense response	0.0289959	2.09864	3554,2919,6279,8460,7001,1051,51279,3848,820,240,7100,81793,665,11025,150372,3579,64581,5724,54899,2358,2353,728,60675	IL1R1,CXCL1,S100A8,TPST1,PRDX2,CEBPB,C1RL,KRT1,CAMP,ALOX5,TLR5,TLR10,BNIP3L,LILRB3,NFAM1,CXCR2,CLEC7A,PTAFR,PXK,FPR2,FOS,C5AR1,PROK2
GO:0016491|oxidoreductase activity	0.0289959	1.9928	83442,112398,645,55711,54550,7001,66002,3930,4482,240,2597,2330,79689,1593,314,5092,2766,4051,51218,58472,30001,4707,51,5768,9645,2819	SH3BGRL3,EGLN2,BLVRB,FAR2,NECAB2,PRDX2,CYP4F12,LBR,MSRA,ALOX5,GAPDH,FMO5,STEAP4,CYP27A1,AOC2,PCBD1,GMPR,CYP4F3,GLRX5,SQRDL,ERO1L,NDUFB1,ACOX1,QSOX1,MICAL2,GPD1
GO:0031090|organelle membrane	0.0327588	1.5585	598,10335,55711,11345,8460,51024,8936,79623,66002,3930,10970,240,220972,206358,9334,10402,84833,6622,79689,1593,2529,57222,4051,84803,51629,27095,58472,30001,6484,114805,23223,51000,163183,637,212,4707,5909,3482,51,535,5768,3958,5045,4067,5862,2180,27236,9997,5281,84002,6238	BCL2L1,MRVI1,FAR2,GABARAPL2,TPST1,FIS1,WASF1,GALNT14,CYP4F12,LBR,CKAP4,ALOX5,MARCH8,SLC36A1,B4GALT5,ST3GAL6,USMG5,SNCA,STEAP4,CYP27A1,FUT7,ERGIC1,CYP4F3,AGPAT9,SLC25A39,TRAPPC3,SQRDL,ERO1L,ST3GAL4,GALNT13,RRP12,SLC35B3,C19orf46,BID,ALAS2,NDUFB1,RAP1GAP,IGF2R,ACOX1,ATP6V0A1,QSOX1,LGALS3,FURIN,LYN,RAB2A,ACSL1,ARFIP1,SCO2,PIGF,B3GNT5,RRBP1
GO:0051336|regulation of hydrolase activity	0.0327588	2.44904	11345,6622,9170,3579,4635,1032,89846,5909,57533,4898,50807,5045,2185,115727,728,64411	GABARAPL2,SNCA,LPAR2,CXCR2,MYL4,CDKN2D,FGD3,RAP1GAP,TBC1D14,NRD1,ASAP1,FURIN,PTK2B,RASGRP4,C5AR1,ARAP3
GO:0046906|tetrapyrrole binding	0.0327588	3.60949	66002,1593,4051,3048,3043,3042,3045,3047,6947	CYP4F12,CYP27A1,CYP4F3,HBG2,HBB,HBM,HBD,HBG1,TCN1
GO:0005737|cytoplasm	0.0327588	1.30124	6728,83442,11186,2857,5460,6840,140803,112398,201163,10335,124590,9846,6279,645,54550,2038,5700,7555,23433,7001,346288,8936,7171,7178,1051,998,58528,9208,1379,55629,6710,7314,22794,91107,26499,240,7145,2597,2887,387755,6282,6047,23239,9587,9050,6622,5218,7320,51327,392490,83605,196383,10010,23604,23569,22924,8531,314,65981,5092,7431,654816,383,6176,60,64581,80776,1032,2584,10644,89846,25853,79930…	SRP19,SH3BGRL3,RASSF1,GPR34,POU5F1,SVIL,TRPM6,EGLN2,FLCN,MRVI1,USH1G,GAB2,S100A8,BLVRB,NECAB2,EPB42,PSMC1,CNBP,RHOQ,PRDX2,SEPT14,WASF1,TPM4,TPT1,CEBPB,CDC42,RRAGD,LRRFIP1,CR1L,PNRC2,SPTB,UBB,CASC3,TRIM47,PLEK2,ALOX5,TNS1,GAPDH,GRB10,INSC,S100A11,RNF4,PHLPP1,MAD2L1BP,PSTPIP2,SNCA,CDK14,UBE2B,AHSP,FLJ44635,CCM2,RILPL2,TANK,DAPK2,PADI4,MAPRE3,CSDA,AOC2,CAPRIN2,PCBD1,VIM,NCF1B,ARG1,RPLP1,ACTB,CLEC7A,…
GO:0016667|oxidoreductase activity, acting on sulfur group of donors	0.0327588	6.63283	83442,4482,51218,30001,5768	SH3BGRL3,MSRA,GLRX5,ERO1L,QSOX1
GO:0007010|cytoskeleton organization	0.0327588	2.32812	2919,6840,23433,8936,998,26499,7320,85462,89846,11065,2039,10487,7111,23500,9260,2185,10677,64411	CXCL1,SVIL,RHOQ,WASF1,CDC42,PLEK2,UBE2B,FHDC1,FGD3,UBE2C,EPB49,CAP1,TMOD1,DAAM2,PDLIM7,PTK2B,AVIL,ARAP3
GO:0045121|membrane raft	0.0344169	3.55439	2319,7462,23433,19,150372,2771,5045,4067,2185	FLOT2,LAT2,RHOQ,ABCA1,NFAM1,GNAI2,FURIN,LYN,PTK2B
GO:0032958|inositol phosphate biosynthetic process	0.0347269	34.4907	5724,5336	PTAFR,PLCG2
GO:0070163|regulation of adiponectin secretion	0.0347269	34.4907	338442,8843	GPR109A,GPR109B
GO:0009605|response to external stimulus	0.0347269	1.93545	2919,5460,6279,8460,7001,1051,240,249,7100,81793,150372,3579,64581,1032,3684,5724,2771,54899,4067,2180,2185,115727,2358,2353,728,60675	CXCL1,POU5F1,S100A8,TPST1,PRDX2,CEBPB,ALOX5,ALPL,TLR5,TLR10,NFAM1,CXCR2,CLEC7A,CDKN2D,ITGAM,PTAFR,GNAI2,PXK,LYN,ACSL1,PTK2B,RASGRP4,FPR2,FOS,C5AR1,PROK2
GO:0019725|cellular homeostasis	0.0356542	2.26031	83442,598,112398,7001,7178,4987,6622,9170,51218,6521,212,5768,9990,5336,2185,728,9997,60675	SH3BGRL3,BCL2L1,EGLN2,PRDX2,TPT1,OPRL1,SNCA,LPAR2,GLRX5,SLC4A1,ALAS2,QSOX1,SLC12A6,PLCG2,PTK2B,C5AR1,SCO2,PROK2
GO:0015629|actin cytoskeleton	0.0494396	4.02392	124590,8936,6710,6622,2039,10602,10677	USH1G,WASF1,SPTB,SNCA,EPB49,CDC42EP3,AVIL
GO:0008092|cytoskeletal protein binding	0.0494396	2.07359	6840,11345,8936,7171,6710,7145,6622,85462,22924,60,4635,6521,163183,2039,10487,7111,23500,10602,54899,10677	SVIL,GABARAPL2,WASF1,TPM4,SPTB,TNS1,SNCA,FHDC1,MAPRE3,ACTB,MYL4,SLC4A1,C19orf46,EPB49,CAP1,TMOD1,DAAM2,CDC42EP3,PXK,AVIL
GO:0010608|posttranscriptional regulation of gene expression	0.0494396	2.85978	5591,22794,7320,51327,2872,10644,6191,677,27161,2185,25793	PRKDC,CASC3,UBE2B,AHSP,MKNK2,IGF2BP2,RPS4X,ZFP36L1,EIF2C2,PTK2B,FBXO7
GO:0003779|actin binding	0.0494396	2.38782	6840,8936,7171,6710,7145,85462,4635,6521,163183,2039,10487,7111,23500,54899,10677	SVIL,WASF1,TPM4,SPTB,TNS1,FHDC1,MYL4,SLC4A1,C19orf46,EPB49,CAP1,TMOD1,DAAM2,PXK,AVIL
GO:0045454|cell redox homeostasis	0.0494396	4.70328	83442,112398,7001,51218,5768,9997	SH3BGRL3,EGLN2,PRDX2,GLRX5,QSOX1,SCO2
