# Supplementary material for: Transcriptome and Network Changes in Climbers at Extreme Altitudes
Source: PLoS One. 2012 Feb 29;7(2):e31645. doi: 10.1371/journal.pone.0031645 (PMC3290542; doi:10.1371/journal.pone.0031645)
Supplement: Table S4 — Gene Set Enrichment Analysis (GSEA) results (FDR< = 0.25). (XLS) [file pone.0031645.s012.xls]

## Sheet: Sheet1
Supplementary table 4 | Gene Set Enrichment Analysis (GSEA) results (FDR<=0.25)
	GO/KEGG term	Size	Enrichment Score (ES)	Normalized Enrichment Score (NES)	Nominal p-val	FDR q-val	FWER p-val	Rank at max	Leading edge
Up-regulated (315)
	GO:0005833|hemoglobin complex	9	0.897024	2.62173	0	0	0	896	tags=78%, list=5%, signal=82%
	GO:0005344|oxygen transporter activity	10	0.863622	2.61562	0	0	0	896	tags=60%, list=5%, signal=63%
	05120|Epithelial cell signaling in Helicobacter pylori infection	58	0.512041	2.60568	0	0.000417824	0.001	2698	tags=52%, list=16%, signal=61%
	GO:0015671|oxygen transport	10	0.863622	2.57747	0	0.000313368	0.001	896	tags=60%, list=5%, signal=63%
	GO:0030863|cortical cytoskeleton	30	0.571781	2.4723	0	0.00157633	0.006	3189	tags=57%, list=18%, signal=69%
	GO:0050729|positive regulation of inflammatory response	26	0.588405	2.41227	0	0.00220106	0.01	2916	tags=58%, list=17%, signal=69%
	04670|Leukocyte transendothelial migration	91	0.416143	2.35007	0	0.00451862	0.024	3725	tags=51%, list=21%, signal=64%
	GO:0006954|inflammatory response	199	0.347392	2.2825	0	0.0108656	0.063	4540	tags=48%, list=26%, signal=65%
	GO:0032319|regulation of Rho GTPase activity	26	0.541399	2.25608	0	0.0163758	0.108	1510	tags=38%, list=9%, signal=42%
	GO:0002366|leukocyte activation during immune response	25	0.55757	2.25479	0	0.0151331	0.111	2858	tags=60%, list=16%, signal=72%
	GO:0002263|cell activation during immune response	25	0.55757	2.25323	0	0.0139988	0.113	2858	tags=60%, list=16%, signal=72%
	GO:0002274|myeloid leukocyte activation	38	0.482707	2.24274	0	0.0144786	0.127	2530	tags=50%, list=15%, signal=58%
	GO:0002573|myeloid leukocyte differentiation	25	0.550009	2.22089	0	0.0181092	0.163	4521	tags=68%, list=26%, signal=92%
	GO:0030036|actin cytoskeleton organization	188	0.335239	2.19549	0	0.0228062	0.218	3680	tags=40%, list=21%, signal=51%
	GO:0032103|positive regulation of response to external stimulus	49	0.442133	2.18673	0	0.0244445	0.244	2916	tags=45%, list=17%, signal=54%
	04620|Toll-like receptor signaling pathway	72	0.40246	2.17272	0	0.0280912	0.285	4190	tags=50%, list=24%, signal=66%
	GO:0018209|peptidyl-serine modification	33	0.490697	2.16454	0	0.0296161	0.312	5260	tags=67%, list=30%, signal=95%
	GO:0030029|actin filament-based process	197	0.324788	2.12533	0	0.0466109	0.467	3680	tags=39%, list=21%, signal=49%
	GO:0043123|positive regulation of I-kappaB kinase/NF-kappaB cascade	94	0.37297	2.12361	0	0.0451942	0.476	4333	tags=53%, list=25%, signal=70%
	GO:0048568|embryonic organ development	32	0.488252	2.11557	0	0.0471489	0.516	2706	tags=44%, list=16%, signal=52%
	GO:0018105|peptidyl-serine phosphorylation	25	0.529497	2.11214	0	0.0462122	0.527	4553	tags=68%, list=26%, signal=92%
	04664|Fc epsilon RI signaling pathway	62	0.402207	2.10698	0	0.0472055	0.549	4311	tags=52%, list=25%, signal=68%
	GO:0002221|pattern recognition receptor signaling pathway	14	0.621672	2.1014	0	0.0475526	0.569	4685	tags=86%, list=27%, signal=117%
	GO:0005885|Arp2/3 protein complex	7	0.797012	2.09703	0	0.0473749	0.585	2600	tags=86%, list=15%, signal=101%
	GO:0007243|protein kinase cascade	178	0.32443	2.09011	0	0.048638	0.614	5527	tags=55%, list=32%, signal=80%
	GO:0050769|positive regulation of neurogenesis	40	0.440669	2.07756	0	0.0536397	0.66	3518	tags=50%, list=20%, signal=63%
	GO:0002237|response to molecule of bacterial origin	68	0.389698	2.06076	0	0.0613959	0.717	4685	tags=53%, list=27%, signal=72%
	GO:0019864|IgG binding	8	0.740124	2.06062	0	0.0592482	0.718	2820	tags=88%, list=16%, signal=104%
	GO:0031346|positive regulation of cell projection organization	39	0.442645	2.04291	0	0.068313	0.778	3518	tags=54%, list=20%, signal=67%
	GO:0006952|defense response	417	0.282711	2.03676	0	0.0702867	0.799	3591	tags=36%, list=21%, signal=44%
	GO:0042119|neutrophil activation	7	0.759225	2.02589	0	0.0751469	0.828	2031	tags=71%, list=12%, signal=81%
	GO:0019825|oxygen binding	26	0.486829	2.02392	0	0.0743114	0.837	896	tags=35%, list=5%, signal=36%
	GO:0019865|immunoglobulin binding	15	0.585822	2.02225	0	0.0731388	0.84	2820	tags=67%, list=16%, signal=80%
	GO:0008656|caspase activator activity	14	0.581448	2.01633	0.00630252	0.075196	0.86	3852	tags=71%, list=22%, signal=92%
	GO:0015669|gas transport	14	0.589622	2.00918	0	0.0781936	0.877	896	tags=43%, list=5%, signal=45%
	GO:0046165|alcohol biosynthetic process	35	0.452109	2.00267	0	0.0819513	0.896	5381	tags=60%, list=31%, signal=87%
	GO:0042088|T-helper 1 type immune response	9	0.678175	2.00089	0	0.0810497	0.898	2173	tags=67%, list=13%, signal=76%
	GO:0044448|cell cortex part	62	0.382828	1.99797	0	0.0814909	0.905	3355	tags=40%, list=19%, signal=50%
	GO:0031344|regulation of cell projection organization	71	0.371106	1.99509	0	0.0813203	0.909	3518	tags=44%, list=20%, signal=55%
	GO:0031625|ubiquitin protein ligase binding	38	0.434223	1.9931	0	0.0811331	0.916	3992	tags=50%, list=23%, signal=65%
	04810|Regulation of actin cytoskeleton	167	0.310252	1.99219	0	0.0798881	0.916	4390	tags=44%, list=25%, signal=58%
	GO:0002218|activation of innate immune response	16	0.561131	1.9872	0.00630252	0.082518	0.934	2173	tags=56%, list=13%, signal=64%
	GO:0002526|acute inflammatory response	33	0.449971	1.98414	0.0021645	0.082925	0.942	4962	tags=58%, list=29%, signal=80%
	GO:0002285|lymphocyte activation during immune response	12	0.616404	1.98319	0.00843882	0.0815449	0.943	2858	tags=67%, list=16%, signal=80%
	GO:0002758|innate immune response-activating signal transduction	16	0.561131	1.97441	0	0.0867359	0.951	2173	tags=56%, list=13%, signal=64%
	GO:0065005|protein-lipid complex assembly	10	0.635379	1.97375	0.00798403	0.0854218	0.951	3125	tags=50%, list=18%, signal=61%
	GO:0042116|macrophage activation	13	0.598104	1.97128	0.00201207	0.0858438	0.954	2530	tags=62%, list=15%, signal=72%
	GO:0032496|response to lipopolysaccharide	61	0.385724	1.96733	0	0.0870362	0.957	4685	tags=52%, list=27%, signal=72%
	GO:0043122|regulation of I-kappaB kinase/NF-kappaB cascade	103	0.340341	1.95101	0	0.0993965	0.976	4443	tags=52%, list=26%, signal=70%
	GO:0005200|structural constituent of cytoskeleton	56	0.382186	1.95089	0	0.0974346	0.976	3340	tags=39%, list=19%, signal=48%
	GO:0010466|negative regulation of peptidase activity	17	0.542836	1.94977	0.0042735	0.0964009	0.979	2961	tags=65%, list=17%, signal=78%
	GO:0030099|myeloid cell differentiation	64	0.373663	1.94765	0	0.0966204	0.981	4521	tags=50%, list=26%, signal=67%
	GO:0030670|phagocytic vesicle membrane	8	0.684026	1.94115	0.00211416	0.10034	0.987	2601	tags=75%, list=15%, signal=88%
	GO:0031646|positive regulation of neurological system process	17	0.545357	1.93768	0	0.10106	0.991	3604	tags=59%, list=21%, signal=74%
	GO:0050684|regulation of mRNA processing	14	0.561538	1.93614	0.00212314	0.100846	0.991	1077	tags=43%, list=6%, signal=46%
	05211|Renal cell carcinoma	60	0.369797	1.93564	0	0.0996552	0.991	4756	tags=53%, list=27%, signal=73%
	GO:0006955|immune response	469	0.258962	1.93258	0	0.101044	0.992	3169	tags=33%, list=18%, signal=39%
	GO:0031349|positive regulation of defense response	60	0.373888	1.92661	0.00217865	0.105102	0.993	4685	tags=52%, list=27%, signal=71%
	GO:0034377|plasma lipoprotein particle assembly	10	0.635379	1.92454	0	0.105127	0.994	3125	tags=50%, list=18%, signal=61%
	GO:0051971|positive regulation of transmission of nerve impulse	16	0.551824	1.91534	0.00628931	0.111833	0.996	2328	tags=50%, list=13%, signal=58%
	GO:0009611|response to wounding	273	0.27619	1.91526	0	0.110064	0.996	3591	tags=35%, list=21%, signal=43%
	GO:0050806|positive regulation of synaptic transmission	14	0.558876	1.90913	0	0.114423	0.997	2328	tags=50%, list=13%, signal=58%
	GO:0007010|cytoskeleton organization	335	0.268763	1.90356	0	0.118337	0.997	3680	tags=34%, list=21%, signal=42%
	GO:0007204|elevation of cytosolic calcium ion concentration	76	0.349019	1.89563	0	0.125529	1	3387	tags=37%, list=20%, signal=46%
	GO:0030801|positive regulation of cyclic nucleotide metabolic process	8	0.661379	1.88831	0.00652174	0.131966	1	3125	tags=63%, list=18%, signal=76%
	GO:0001816|cytokine production	20	0.493086	1.88799	0	0.130422	1	2675	tags=50%, list=15%, signal=59%
	GO:0045028|purinergic nucleotide receptor activity, G-protein coupled	27	0.448137	1.88396	0.00650759	0.133108	1	5657	tags=67%, list=33%, signal=99%
	GO:0055066|di-, tri-valent inorganic cation homeostasis	173	0.288888	1.88161	0	0.133507	1	3469	tags=34%, list=20%, signal=41%
	GO:0050771|negative regulation of axonogenesis	19	0.501018	1.8809	0.00646552	0.132299	1	2783	tags=53%, list=16%, signal=63%
	GO:0055074|calcium ion homeostasis	132	0.303174	1.87959	0	0.131797	1	3387	tags=34%, list=20%, signal=42%
	GO:0001892|embryonic placenta development	16	0.531251	1.87652	0.00674157	0.133405	1	2584	tags=50%, list=15%, signal=59%
	GO:0051272|positive regulation of cellular component movement	80	0.343661	1.87634	0.00224215	0.131716	1	2916	tags=36%, list=17%, signal=43%
	GO:0070887|cellular response to chemical stimulus	207	0.282097	1.87599	0	0.13031	1	3425	tags=37%, list=20%, signal=45%
	GO:0019899|enzyme binding	454	0.25224	1.87546	0	0.129188	1	4697	tags=41%, list=27%, signal=55%
	GO:0071310|cellular response to organic substance	137	0.306265	1.87492	0	0.128009	1	3425	tags=40%, list=20%, signal=50%
	GO:0001608|nucleotide receptor activity, G-protein coupled	27	0.448137	1.87265	0.00205761	0.128507	1	5657	tags=67%, list=33%, signal=99%
	GO:0043028|caspase regulator activity	24	0.452632	1.87052	0	0.128701	1	4322	tags=63%, list=25%, signal=83%
	GO:0006643|membrane lipid metabolic process	69	0.337865	1.86184	0.00204082	0.13766	1	4205	tags=43%, list=24%, signal=57%
	GO:0030810|positive regulation of nucleotide biosynthetic process	8	0.661379	1.86152	0.00201613	0.136335	1	3125	tags=63%, list=18%, signal=76%
	GO:0015298|solute:cation antiporter activity	21	0.481096	1.85947	0.00212766	0.137212	1	2999	tags=48%, list=17%, signal=57%
	GO:0006576|cellular biogenic amine metabolic process	70	0.349848	1.85651	0	0.13867	1	2722	tags=31%, list=16%, signal=37%
	GO:0016505|apoptotic protease activator activity	16	0.532682	1.84776	0.00204499	0.147374	1	3852	tags=63%, list=22%, signal=80%
	GO:0043088|regulation of Cdc42 GTPase activity	8	0.658207	1.84553	0.00858369	0.14799	1	3149	tags=63%, list=18%, signal=76%
	GO:0051480|cytosolic calcium ion homeostasis	85	0.325912	1.83917	0	0.153965	1	3387	tags=35%, list=20%, signal=44%
	GO:0002757|immune response-activating signal transduction	42	0.394101	1.83515	0.0021322	0.156664	1	3707	tags=52%, list=21%, signal=66%
	GO:0030804|positive regulation of cyclic nucleotide biosynthetic process	8	0.661379	1.83218	0.00639659	0.158726	1	3125	tags=63%, list=18%, signal=76%
	GO:0045408|regulation of interleukin-6 biosynthetic process	12	0.564867	1.82903	0.010101	0.161106	1	3387	tags=67%, list=20%, signal=83%
	GO:0044036|cell wall macromolecule metabolic process	10	0.595409	1.82891	0.0102459	0.15941	1	923	tags=30%, list=5%, signal=32%
	GO:0042891|antibiotic transport	7	0.684209	1.82796	0.00816326	0.158592	1	2999	tags=71%, list=17%, signal=86%
	GO:0043395|heparan sulfate proteoglycan binding	8	0.645853	1.82468	0.0042735	0.161036	1	1373	tags=38%, list=8%, signal=41%
	GO:0043020|NADPH oxidase complex	8	0.65364	1.81774	0	0.168715	1	3638	tags=75%, list=21%, signal=95%
	GO:0007173|epidermal growth factor receptor signaling pathway	19	0.483487	1.8109	0.00406504	0.176197	1	4304	tags=63%, list=25%, signal=84%
	GO:0043484|regulation of RNA splicing	22	0.463622	1.81052	0.00646552	0.17474	1	4912	tags=59%, list=28%, signal=82%
	GO:0045577|regulation of B cell differentiation	13	0.549728	1.8078	0.0101215	0.176637	1	1373	tags=38%, list=8%, signal=42%
	GO:0071495|cellular response to endogenous stimulus	99	0.312705	1.80723	0	0.175718	1	3425	tags=40%, list=20%, signal=50%
	GO:0034637|cellular carbohydrate biosynthetic process	49	0.363786	1.80382	0.00228833	0.178551	1	5098	tags=53%, list=29%, signal=75%
	GO:0002253|activation of immune response	71	0.33558	1.80365	0.00225225	0.1769	1	3707	tags=45%, list=21%, signal=57%
	GO:0045087|innate immune response	105	0.317568	1.80283	0	0.176163	1	2750	tags=37%, list=16%, signal=44%
	GO:0002460|adaptive immune response based on somatic recombination of immune receptors built from immunoglobulin superfamily domains	29	0.417832	1.80116	0.012766	0.176505	1	2530	tags=45%, list=15%, signal=52%
	GO:0051861|glycolipid binding	8	0.658339	1.8003	0.01	0.175898	1	3675	tags=75%, list=21%, signal=95%
	GO:0002250|adaptive immune response	29	0.417832	1.79838	0.01766	0.176717	1	2530	tags=45%, list=15%, signal=52%
	GO:0006000|fructose metabolic process	16	0.510573	1.79759	0.00601202	0.176209	1	2104	tags=44%, list=12%, signal=50%
	GO:0045981|positive regulation of nucleotide metabolic process	8	0.661379	1.79385	0.00414079	0.180036	1	3125	tags=63%, list=18%, signal=76%
	GO:0006575|cellular amino acid derivative metabolic process	130	0.295	1.7934	0	0.178886	1	2948	tags=31%, list=17%, signal=37%
	GO:0050773|regulation of dendrite development	13	0.536006	1.79295	0.00420168	0.177768	1	1632	tags=38%, list=9%, signal=42%
	GO:0030176|integral to endoplasmic reticulum membrane	29	0.419656	1.79217	0.00833333	0.176973	1	4829	tags=62%, list=28%, signal=86%
	GO:0002224|toll-like receptor signaling pathway	11	0.579009	1.79046	0.0127119	0.17767	1	4685	tags=82%, list=27%, signal=112%
	GO:0016671|oxidoreductase activity, acting on sulfur group of donors, disulfide as acceptor	8	0.650127	1.79044	0	0.176049	1	2515	tags=75%, list=14%, signal=88%
	GO:0016998|cell wall macromolecule catabolic process	10	0.595409	1.78982	0.00828157	0.175124	1	923	tags=30%, list=5%, signal=32%
	GO:0032870|cellular response to hormone stimulus	99	0.312705	1.78867	0	0.175053	1	3425	tags=40%, list=20%, signal=50%
	GO:0019751|polyol metabolic process	30	0.41341	1.78466	0.0063425	0.178835	1	3060	tags=43%, list=18%, signal=53%
	GO:0033700|phospholipid efflux	9	0.616693	1.77832	0.0160966	0.185787	1	708	tags=33%, list=4%, signal=35%
	GO:0050900|leukocyte migration	44	0.36408	1.77669	0.00221729	0.186399	1	3944	tags=45%, list=23%, signal=59%
	GO:0002828|regulation of T-helper 2 type immune response	10	0.604277	1.77668	0.0181818	0.184788	1	2794	tags=70%, list=16%, signal=83%
	GO:0048487|beta-tubulin binding	14	0.521851	1.77651	0.0123457	0.183352	1	3423	tags=57%, list=20%, signal=71%
	GO:0040017|positive regulation of locomotion	79	0.322935	1.77537	0.00199601	0.183688	1	2916	tags=34%, list=17%, signal=41%
	GO:0051346|negative regulation of hydrolase activity	39	0.38375	1.77372	0.00417537	0.184138	1	2961	tags=41%, list=17%, signal=49%
	GO:0043249|erythrocyte maturation	7	0.669607	1.7721	0.014862	0.184681	1	1378	tags=57%, list=8%, signal=62%
	GO:0051452|intracellular pH reduction	11	0.55848	1.77138	0.0123711	0.184114	1	4672	tags=73%, list=27%, signal=99%
	GO:0032092|positive regulation of protein binding	9	0.612104	1.77085	0.0127932	0.1833	1	3917	tags=78%, list=23%, signal=100%
	GO:0015893|drug transport	12	0.555293	1.77064	0.0185185	0.182058	1	2999	tags=50%, list=17%, signal=60%
	GO:0014013|regulation of gliogenesis	11	0.560901	1.76955	0.0162272	0.182071	1	2757	tags=45%, list=16%, signal=54%
	GO:0010975|regulation of neuron projection development	53	0.353884	1.76885	0.00223214	0.18152	1	3518	tags=42%, list=20%, signal=52%
	GO:0055080|cation homeostasis	207	0.267546	1.76755	0	0.181743	1	3469	tags=31%, list=20%, signal=39%
	GO:0055065|metal ion homeostasis	144	0.285419	1.76751	0	0.180331	1	3387	tags=33%, list=20%, signal=40%
	GO:0046364|monosaccharide biosynthetic process	29	0.421755	1.76644	0.00840336	0.180297	1	5381	tags=59%, list=31%, signal=85%
	GO:0045596|negative regulation of cell differentiation	161	0.276779	1.76581	0.00236967	0.179683	1	2831	tags=28%, list=16%, signal=33%
	GO:0010740|positive regulation of protein kinase cascade	159	0.284374	1.7651	0	0.179244	1	4333	tags=44%, list=25%, signal=58%
	GO:0010627|regulation of protein kinase cascade	230	0.260107	1.7646	0	0.178406	1	4333	tags=41%, list=25%, signal=54%
	GO:0032856|activation of Ras GTPase activity	12	0.546844	1.76431	0.0189474	0.177436	1	1595	tags=42%, list=9%, signal=46%
	GO:0008047|enzyme activator activity	297	0.24965	1.76308	0	0.177835	1	4159	tags=37%, list=24%, signal=48%
	GO:0010517|regulation of phospholipase activity	42	0.372689	1.76227	0.00662252	0.177622	1	4489	tags=43%, list=26%, signal=58%
	GO:0002275|myeloid cell activation during immune response	13	0.539311	1.76205	0.0103734	0.176505	1	2173	tags=54%, list=13%, signal=62%
	GO:0030819|positive regulation of cAMP biosynthetic process	7	0.674989	1.76183	0.0106838	0.175502	1	2480	tags=57%, list=14%, signal=67%
	GO:0055072|iron ion homeostasis	28	0.423517	1.76162	0.00424628	0.174485	1	2537	tags=39%, list=15%, signal=46%
	05110|Cholera - Infection	39	0.376143	1.76023	0.00440529	0.174992	1	2698	tags=41%, list=16%, signal=48%
	GO:0033006|regulation of mast cell activation during immune response	8	0.626403	1.75961	0.0169133	0.174432	1	5188	tags=88%, list=30%, signal=125%
	GO:0046332|SMAD binding	40	0.367699	1.75821	0.00215517	0.175036	1	4383	tags=48%, list=25%, signal=63%
	GO:0034311|diol metabolic process	22	0.438947	1.75537	0.00638298	0.177828	1	1923	tags=32%, list=11%, signal=36%
	GO:0031345|negative regulation of cell projection organization	22	0.445983	1.7541	0.0107296	0.178261	1	2783	tags=45%, list=16%, signal=54%
	GO:0019637|organophosphate metabolic process	152	0.279177	1.75333	0	0.178066	1	3669	tags=36%, list=21%, signal=45%
	GO:0034976|response to endoplasmic reticulum stress	28	0.416049	1.75166	0.00645161	0.179052	1	3784	tags=57%, list=22%, signal=73%
	GO:0043506|regulation of JUN kinase activity	36	0.383138	1.75015	0.00437637	0.179669	1	5370	tags=58%, list=31%, signal=84%
	GO:0022604|regulation of cell morphogenesis	107	0.304828	1.74994	0	0.17864	1	3645	tags=37%, list=21%, signal=47%
	GO:0043560|insulin receptor substrate binding	12	0.546039	1.74855	0.012987	0.179084	1	2980	tags=67%, list=17%, signal=80%
	GO:0048878|chemical homeostasis	342	0.242513	1.7477	0	0.178911	1	3387	tags=29%, list=20%, signal=36%
	GO:0006874|cellular calcium ion homeostasis	128	0.286243	1.74755	0	0.177901	1	3387	tags=33%, list=20%, signal=40%
	GO:0050727|regulation of inflammatory response	61	0.33653	1.74732	0.00436681	0.177072	1	3835	tags=43%, list=22%, signal=55%
	GO:0030816|positive regulation of cAMP metabolic process	7	0.674989	1.7458	0.0040404	0.177695	1	2480	tags=57%, list=14%, signal=67%
	GO:0005149|interleukin-1 receptor binding	9	0.595644	1.74494	0.0205761	0.177676	1	4644	tags=67%, list=27%, signal=91%
	GO:0051960|regulation of nervous system development	125	0.284253	1.73967	0	0.183197	1	3526	tags=35%, list=20%, signal=44%
	GO:0010720|positive regulation of cell development	48	0.352277	1.73964	0.00431035	0.182018	1	3518	tags=42%, list=20%, signal=52%
	GO:0022603|regulation of anatomical structure morphogenesis	178	0.268216	1.73865	0	0.182031	1	3706	tags=34%, list=21%, signal=43%
	GO:0015299|solute:hydrogen antiporter activity	15	0.50588	1.73812	0.0108225	0.181618	1	2999	tags=47%, list=17%, signal=56%
	GO:0002764|immune response-regulating signaling pathway	47	0.359992	1.73533	0.00656455	0.183857	1	3707	tags=47%, list=21%, signal=59%
	GO:0042330|taxis	125	0.287728	1.73186	0	0.187223	1	3297	tags=34%, list=19%, signal=41%
	GO:0030005|cellular di-, tri-valent inorganic cation homeostasis	162	0.27075	1.73061	0.00431035	0.18775	1	3469	tags=32%, list=20%, signal=40%
	GO:0006516|glycoprotein catabolic process	16	0.492977	1.72997	0.0152174	0.187527	1	5883	tags=81%, list=34%, signal=123%
	GO:0006935|chemotaxis	125	0.287728	1.72958	0.00220751	0.186901	1	3297	tags=34%, list=19%, signal=41%
	GO:0043507|positive regulation of JUN kinase activity	32	0.397702	1.72917	0.00628931	0.186226	1	5258	tags=59%, list=30%, signal=85%
	GO:0030834|regulation of actin filament depolymerization	22	0.443795	1.72869	0.0260304	0.185675	1	2545	tags=41%, list=15%, signal=48%
	GO:0045670|regulation of osteoclast differentiation	23	0.430623	1.7285	0.0124481	0.184829	1	2199	tags=48%, list=13%, signal=55%
	GO:0032101|regulation of response to external stimulus	113	0.290379	1.72789	0.00217391	0.184583	1	4679	tags=43%, list=27%, signal=59%
	GO:0046982|protein heterodimerization activity	156	0.270933	1.72483	0	0.187686	1	4871	tags=45%, list=28%, signal=62%
	GO:0006584|catecholamine metabolic process	22	0.438947	1.72452	0.020316	0.186875	1	1923	tags=32%, list=11%, signal=36%
	GO:0032862|activation of Rho GTPase activity	9	0.602033	1.72424	0.0182186	0.186122	1	1331	tags=44%, list=8%, signal=48%
	GO:0005741|mitochondrial outer membrane	71	0.320187	1.72367	0.00431035	0.185686	1	5125	tags=54%, list=30%, signal=76%
	GO:0045667|regulation of osteoblast differentiation	34	0.392478	1.72261	0.010142	0.186131	1	2757	tags=38%, list=16%, signal=45%
	GO:0031301|integral to organelle membrane	86	0.311333	1.72084	0	0.187468	1	4951	tags=52%, list=29%, signal=73%
	GO:0046631|alpha-beta T cell activation	9	0.602387	1.71991	0.0240175	0.187488	1	3026	tags=67%, list=17%, signal=81%
	GO:0043304|regulation of mast cell degranulation	8	0.626403	1.71721	0.0208768	0.189924	1	5188	tags=88%, list=30%, signal=125%
	GO:0018958|phenol metabolic process	22	0.438947	1.71229	0.0309735	0.195301	1	1923	tags=32%, list=11%, signal=36%
	GO:0033116|ER-Golgi intermediate compartment membrane	17	0.470217	1.70909	0.0130435	0.198531	1	2122	tags=53%, list=12%, signal=60%
	GO:0046463|acylglycerol biosynthetic process	7	0.631243	1.70848	0.0127389	0.198161	1	6064	tags=86%, list=35%, signal=132%
	GO:0002286|T cell activation during immune response	10	0.559092	1.70631	0.0119284	0.199991	1	2858	tags=60%, list=16%, signal=72%
	GO:0034620|cellular response to unfolded protein	18	0.464366	1.70522	0.0260304	0.20014	1	3311	tags=56%, list=19%, signal=69%
	GO:0030335|positive regulation of cell migration	73	0.310245	1.70464	0	0.199828	1	2916	tags=33%, list=17%, signal=39%
	04210|Apoptosis	78	0.309999	1.70343	0.00446429	0.200263	1	3583	tags=42%, list=21%, signal=53%
	GO:0008092|cytoskeletal protein binding	426	0.233273	1.70215	0	0.200929	1	3750	tags=32%, list=22%, signal=40%
	GO:0051173|positive regulation of nitrogen compound metabolic process	472	0.22825	1.70051	0	0.202081	1	3813	tags=32%, list=22%, signal=40%
	GO:0003779|actin binding	272	0.244092	1.69739	0	0.205631	1	3750	tags=32%, list=22%, signal=40%
	GO:0070851|growth factor receptor binding	55	0.331785	1.69734	0.00204082	0.204616	1	3161	tags=36%, list=18%, signal=44%
	GO:0005096|GTPase activator activity	200	0.256065	1.69435	0	0.207739	1	4133	tags=38%, list=24%, signal=49%
	GO:0002252|immune effector process	81	0.299124	1.69037	0	0.212418	1	2159	tags=30%, list=12%, signal=34%
	GO:0044247|cellular polysaccharide catabolic process	7	0.629105	1.68993	0.037422	0.211884	1	6444	tags=100%, list=37%, signal=159%
	GO:0048029|monosaccharide binding	34	0.383761	1.68844	0.0105263	0.212847	1	3645	tags=41%, list=21%, signal=52%
	GO:0046504|glycerol ether biosynthetic process	7	0.631243	1.68793	0.0188679	0.212362	1	6064	tags=86%, list=35%, signal=132%
	GO:0070302|regulation of stress-activated protein kinase signaling pathway	63	0.321101	1.68689	0.00659341	0.212687	1	3351	tags=37%, list=19%, signal=45%
	GO:0001669|acrosomal vesicle	24	0.413919	1.68618	0.0171306	0.212561	1	5740	tags=58%, list=33%, signal=87%
	GO:0006066|alcohol metabolic process	328	0.236981	1.68572	0	0.212121	1	3895	tags=33%, list=22%, signal=41%
	04912|GnRH signaling pathway	76	0.305995	1.68557	0.0021322	0.211183	1	1984	tags=28%, list=11%, signal=31%
	GO:0032320|positive regulation of Ras GTPase activity	21	0.436578	1.68424	0.0202429	0.21205	1	1595	tags=29%, list=9%, signal=31%
	GO:0045767|regulation of anti-apoptosis	32	0.386612	1.68413	0.0184426	0.211086	1	4952	tags=53%, list=29%, signal=74%
	GO:0045851|pH reduction	12	0.5229	1.68238	0.0316456	0.212619	1	4672	tags=67%, list=27%, signal=91%
	GO:0044060|regulation of endocrine process	9	0.579787	1.68126	0.0328542	0.21319	1	3387	tags=56%, list=20%, signal=69%
	GO:0009712|catechol metabolic process	22	0.438947	1.68066	0.0268456	0.212889	1	1923	tags=32%, list=11%, signal=36%
	GO:0042990|regulation of transcription factor import into nucleus	31	0.385487	1.68042	0.0189474	0.212181	1	2173	tags=42%, list=13%, signal=48%
	GO:0030968|endoplasmic reticulum unfolded protein response	18	0.464366	1.67941	0.0224215	0.212422	1	3311	tags=56%, list=19%, signal=69%
	GO:0019867|outer membrane	90	0.294082	1.67929	0.00221729	0.211494	1	5125	tags=50%, list=30%, signal=71%
	GO:0016667|oxidoreductase activity, acting on sulfur group of donors	36	0.367076	1.67924	0.0230608	0.210495	1	2644	tags=36%, list=15%, signal=43%
	GO:0000060|protein import into nucleus, translocation	25	0.4167	1.67828	0.0143149	0.210827	1	3453	tags=56%, list=20%, signal=70%
	GO:0051093|negative regulation of developmental process	193	0.255385	1.67674	0	0.212093	1	2831	tags=26%, list=16%, signal=31%
	GO:0032321|positive regulation of Rho GTPase activity	16	0.470365	1.6764	0.0197802	0.211456	1	1510	tags=31%, list=9%, signal=34%
	GO:0009251|glucan catabolic process	7	0.629105	1.67423	0.021322	0.213614	1	6444	tags=100%, list=37%, signal=159%
	GO:0043154|negative regulation of caspase activity	13	0.50836	1.6739	0.0156863	0.21306	1	2961	tags=62%, list=17%, signal=74%
	GO:0002244|hemopoietic progenitor cell differentiation	13	0.50832	1.67134	0.0224719	0.215764	1	4521	tags=62%, list=26%, signal=83%
	04010|MAPK signaling pathway	207	0.25502	1.67061	0	0.215749	1	4117	tags=37%, list=24%, signal=48%
	GO:0001846|opsonin binding	7	0.64303	1.66916	0.029724	0.216833	1	308	tags=43%, list=2%, signal=44%
	GO:0030520|estrogen receptor signaling pathway	10	0.568702	1.6686	0.029106	0.21672	1	1809	tags=40%, list=10%, signal=45%
	GO:0048663|neuron fate commitment	11	0.54055	1.66845	0.021097	0.215907	1	3145	tags=45%, list=18%, signal=55%
	GO:0046460|neutral lipid biosynthetic process	7	0.631243	1.66822	0.0371134	0.215147	1	6064	tags=86%, list=35%, signal=132%
	GO:0045165|cell fate commitment	47	0.340709	1.66814	0.00638298	0.214224	1	3436	tags=34%, list=20%, signal=42%
	GO:0045941|positive regulation of transcription	408	0.226078	1.66593	0	0.216558	1	4527	tags=36%, list=26%, signal=47%
	GO:0051336|regulation of hydrolase activity	273	0.240432	1.66583	0	0.215669	1	4793	tags=39%, list=28%, signal=53%
	GO:0045768|positive regulation of anti-apoptosis	27	0.399597	1.66422	0.0171674	0.216927	1	4952	tags=56%, list=29%, signal=78%
	GO:0006513|protein monoubiquitination	9	0.574208	1.66357	0.0295359	0.216844	1	6222	tags=89%, list=36%, signal=138%
	GO:0043254|regulation of protein complex assembly	74	0.309464	1.66311	0.00879121	0.21651	1	2867	tags=32%, list=17%, signal=39%
	GO:0044092|negative regulation of molecular function	281	0.240654	1.66212	0	0.217079	1	3848	tags=35%, list=22%, signal=44%
	GO:0019400|alditol metabolic process	16	0.468072	1.66202	0.030303	0.216244	1	3060	tags=50%, list=18%, signal=61%
	GO:0006595|polyamine metabolic process	10	0.537947	1.66058	0.0368764	0.217282	1	2324	tags=50%, list=13%, signal=58%
	GO:0006664|glycolipid metabolic process	27	0.403544	1.65986	0.0148305	0.217375	1	4205	tags=48%, list=24%, signal=63%
	GO:0045833|negative regulation of lipid metabolic process	27	0.401788	1.65917	0.0147992	0.21736	1	4127	tags=52%, list=24%, signal=68%
	GO:0042581|specific granule	7	0.634288	1.65905	0.0207469	0.216568	1	2031	tags=57%, list=12%, signal=65%
	05220|Chronic myeloid leukemia	68	0.311791	1.65621	0.00875273	0.219406	1	4311	tags=46%, list=25%, signal=60%
	GO:0042994|cytoplasmic sequestering of transcription factor	9	0.58098	1.65609	0.0198807	0.218606	1	2028	tags=56%, list=12%, signal=63%
	GO:0051693|actin filament capping	18	0.452286	1.65508	0.0240964	0.218994	1	5510	tags=67%, list=32%, signal=98%
	GO:0048583|regulation of response to stimulus	368	0.231309	1.65425	0	0.219297	1	4707	tags=41%, list=27%, signal=55%
	GO:0030003|cellular cation homeostasis	184	0.252935	1.65415	0	0.218502	1	3469	tags=30%, list=20%, signal=38%
	GO:0060491|regulation of cell projection assembly	17	0.458593	1.65333	0.0387244	0.218761	1	3976	tags=59%, list=23%, signal=76%
	GO:0030675|Rac GTPase activator activity	9	0.568491	1.65327	0.0273109	0.217884	1	4068	tags=56%, list=23%, signal=73%
	GO:0030595|leukocyte chemotaxis	30	0.381671	1.65237	0.0184805	0.218245	1	3944	tags=47%, list=23%, signal=60%
	GO:0008203|cholesterol metabolic process	75	0.301584	1.65125	0.00453515	0.218926	1	3762	tags=37%, list=22%, signal=47%
	GO:0016125|sterol metabolic process	84	0.29474	1.6501	0.00429185	0.219664	1	3762	tags=37%, list=22%, signal=47%
	GO:0006875|cellular metal ion homeostasis	138	0.266278	1.64891	0	0.220206	1	3387	tags=31%, list=20%, signal=38%
	GO:0007264|small GTPase mediated signal transduction	247	0.242877	1.64862	0.00238095	0.219632	1	4730	tags=40%, list=27%, signal=54%
	GO:0031968|organelle outer membrane	86	0.293567	1.64767	0.00483092	0.220185	1	5125	tags=50%, list=30%, signal=71%
	GO:0007096|regulation of exit from mitosis	11	0.521539	1.64721	0.0341151	0.219959	1	4304	tags=64%, list=25%, signal=85%
	GO:0008624|induction of apoptosis by extracellular signals	94	0.289309	1.6463	0.00212766	0.220362	1	4521	tags=45%, list=26%, signal=60%
	GO:0006986|response to unfolded protein	58	0.318903	1.646	0.00842105	0.219869	1	3567	tags=40%, list=21%, signal=50%
	GO:0045595|regulation of cell differentiation	357	0.230422	1.64547	0	0.219741	1	2831	tags=26%, list=16%, signal=31%
	GO:0032868|response to insulin stimulus	75	0.305546	1.64507	0.00228311	0.219375	1	1737	tags=28%, list=10%, signal=31%
	GO:0032869|cellular response to insulin stimulus	48	0.338587	1.64471	0.00627615	0.218914	1	3254	tags=42%, list=19%, signal=51%
	GO:0005154|epidermal growth factor receptor binding	8	0.575563	1.64335	0.039823	0.219827	1	2794	tags=63%, list=16%, signal=74%
	GO:0033003|regulation of mast cell activation	10	0.53714	1.64141	0.0327198	0.22169	1	5188	tags=80%, list=30%, signal=114%
	GO:0045935|positive regulation of nucleobase, nucleoside, nucleotide and nucleic acid metabolic process	456	0.221548	1.64076	0	0.221659	1	3813	tags=31%, list=22%, signal=39%
	GO:0051056|regulation of small GTPase mediated signal transduction	137	0.266351	1.63869	0.00229358	0.223719	1	3854	tags=36%, list=22%, signal=46%
	GO:0018193|peptidyl-amino acid modification	138	0.262093	1.63762	0.00873363	0.224353	1	4732	tags=41%, list=27%, signal=56%
	GO:0010647|positive regulation of cell communication	281	0.23549	1.63552	0	0.226332	1	3604	tags=33%, list=21%, signal=42%
	GO:0015485|cholesterol binding	18	0.437266	1.63494	0.0237069	0.226315	1	3307	tags=39%, list=19%, signal=48%
	GO:0048488|synaptic vesicle endocytosis	8	0.587538	1.63452	0.0372671	0.226094	1	5260	tags=75%, list=30%, signal=108%
	GO:0008305|integrin complex	27	0.401311	1.63361	0.0168421	0.226537	1	4498	tags=59%, list=26%, signal=80%
	GO:0043086|negative regulation of catalytic activity	231	0.243531	1.63357	0	0.225712	1	3964	tags=36%, list=23%, signal=46%
	GO:0006644|phospholipid metabolic process	144	0.262777	1.6307	0.00731707	0.229143	1	5161	tags=46%, list=30%, signal=65%
	GO:0008360|regulation of cell shape	48	0.331033	1.63063	0.0219298	0.22835	1	4181	tags=42%, list=24%, signal=55%
	GO:0020027|hemoglobin metabolic process	7	0.60775	1.62946	0.0386965	0.229214	1	5	tags=29%, list=0%, signal=29%
	GO:0045646|regulation of erythrocyte differentiation	16	0.466012	1.62877	0.0189076	0.229338	1	1327	tags=38%, list=8%, signal=41%
	GO:0019725|cellular homeostasis	324	0.229776	1.6282	0	0.229268	1	5689	tags=45%, list=33%, signal=66%
	GO:0009894|regulation of catabolic process	84	0.291533	1.62698	0.0043956	0.230171	1	3161	tags=32%, list=18%, signal=39%
	GO:0010942|positive regulation of cell death	369	0.222676	1.62501	0	0.232016	1	4594	tags=40%, list=26%, signal=53%
	GO:0010628|positive regulation of gene expression	422	0.222312	1.62369	0	0.23298	1	4530	tags=36%, list=26%, signal=47%
	GO:0046580|negative regulation of Ras protein signal transduction	9	0.555102	1.62273	0.039501	0.233287	1	3527	tags=56%, list=20%, signal=70%
	GO:0006909|phagocytosis	23	0.412915	1.62187	0.021978	0.233631	1	4328	tags=57%, list=25%, signal=75%
	GO:0005976|polysaccharide metabolic process	82	0.291249	1.62093	0.0136986	0.234352	1	4853	tags=49%, list=28%, signal=67%
	GO:0006979|response to oxidative stress	139	0.257973	1.62066	0.00697674	0.233843	1	2916	tags=29%, list=17%, signal=34%
	GO:0046847|filopodium assembly	12	0.497092	1.61954	0.0509554	0.234499	1	3544	tags=58%, list=20%, signal=73%
	GO:0051348|negative regulation of transferase activity	85	0.286265	1.61937	0.00445434	0.233904	1	3964	tags=45%, list=23%, signal=58%
	GO:0032318|regulation of Ras GTPase activity	97	0.279823	1.61892	0.00447427	0.233579	1	1634	tags=22%, list=9%, signal=24%
	GO:0046983|protein dimerization activity	454	0.219513	1.61875	0	0.232977	1	4886	tags=40%, list=28%, signal=54%
	GO:0006665|sphingolipid metabolic process	62	0.311617	1.61335	0.0150862	0.240288	1	4205	tags=42%, list=24%, signal=55%
	GO:0043405|regulation of MAP kinase activity	120	0.269364	1.61303	0.00228311	0.23988	1	4707	tags=46%, list=27%, signal=62%
	GO:0060041|retina development in camera-type eye	14	0.480188	1.61289	0.0386266	0.239208	1	1791	tags=36%, list=10%, signal=40%
	GO:0009060|aerobic respiration	11	0.516609	1.61285	0.0350515	0.238367	1	3609	tags=64%, list=21%, signal=80%
	GO:0043068|positive regulation of programmed cell death	368	0.221379	1.61113	0	0.240153	1	4594	tags=39%, list=26%, signal=52%
	GO:0006826|iron ion transport	23	0.400531	1.61088	0.0156951	0.239679	1	2620	tags=35%, list=15%, signal=41%
	GO:0000186|activation of MAPKK activity	20	0.430064	1.60967	0.025974	0.240461	1	5926	tags=75%, list=34%, signal=114%
	GO:0015101|organic cation transmembrane transporter activity	11	0.522371	1.60879	0.0451745	0.240838	1	2983	tags=45%, list=17%, signal=55%
	GO:0008198|ferrous iron binding	7	0.622698	1.60706	0.0368932	0.242534	1	4596	tags=71%, list=26%, signal=97%
	GO:0046822|regulation of nucleocytoplasmic transport	57	0.314978	1.60684	0.021645	0.241959	1	2173	tags=33%, list=13%, signal=38%
	GO:0019905|syntaxin binding	21	0.411489	1.60614	0.027897	0.242028	1	3491	tags=48%, list=20%, signal=60%
	GO:0031300|intrinsic to organelle membrane	104	0.27534	1.60319	0.0154525	0.245492	1	5137	tags=51%, list=30%, signal=72%
	GO:0060191|regulation of lipase activity	54	0.317744	1.60277	0.0104167	0.245153	1	4489	tags=37%, list=26%, signal=50%
	GO:0044437|vacuolar part	99	0.27226	1.60169	0	0.245877	1	4914	tags=47%, list=28%, signal=66%
	GO:0051240|positive regulation of multicellular organismal process	163	0.247629	1.60093	0	0.246207	1	3037	tags=31%, list=17%, signal=38%
	GO:0009895|negative regulation of catabolic process	31	0.367261	1.60062	0.03125	0.245767	1	4685	tags=52%, list=27%, signal=71%
	GO:0071216|cellular response to biotic stimulus	36	0.350613	1.60016	0.0162933	0.24574	1	3784	tags=50%, list=22%, signal=64%
	GO:0050767|regulation of neurogenesis	111	0.271768	1.59973	0.004329	0.245496	1	3526	tags=33%, list=20%, signal=42%
	GO:0004428|inositol or phosphatidylinositol kinase activity	29	0.375589	1.59769	0.02	0.247555	1	4190	tags=52%, list=24%, signal=68%
	GO:0051640|organelle localization	19	0.42291	1.59684	0.0352697	0.247925	1	3563	tags=53%, list=21%, signal=66%
	GO:0032271|regulation of protein polymerization	50	0.327469	1.59683	0.0169851	0.247071	1	2867	tags=32%, list=17%, signal=38%
	GO:0002039|p53 binding	17	0.438871	1.59679	0.0389344	0.246256	1	4259	tags=59%, list=25%, signal=78%
	GO:0010518|positive regulation of phospholipase activity	39	0.345433	1.59665	0.0347826	0.245581	1	4489	tags=41%, list=26%, signal=55%
	GO:0044087|regulation of cellular component biogenesis	117	0.267774	1.59644	0.00755667	0.245041	1	3387	tags=32%, list=20%, signal=40%
	GO:0012502|induction of programmed cell death	274	0.229875	1.59497	0	0.246417	1	4559	tags=40%, list=26%, signal=53%
	GO:0007249|I-kappaB kinase/NF-kappaB cascade	23	0.398975	1.59496	0.0242291	0.245601	1	2208	tags=39%, list=13%, signal=45%
	GO:0010883|regulation of lipid storage	20	0.424301	1.59474	0.0265487	0.245148	1	2028	tags=35%, list=12%, signal=40%
	GO:0010557|positive regulation of macromolecule biosynthetic process	484	0.213882	1.59384	0	0.245652	1	4527	tags=35%, list=26%, signal=46%
	GO:0030278|regulation of ossification	63	0.306029	1.59246	0.0197802	0.246796	1	2757	tags=33%, list=16%, signal=39%
	GO:0048584|positive regulation of response to stimulus	178	0.246615	1.59223	0.00239234	0.24632	1	4127	tags=39%, list=24%, signal=50%
	GO:0002675|positive regulation of acute inflammatory response	7	0.60366	1.59101	0.0490405	0.247371	1	2722	tags=57%, list=16%, signal=68%
	GO:0071375|cellular response to peptide hormone stimulus	49	0.323179	1.58997	0.0146138	0.24805	1	3254	tags=41%, list=19%, signal=50%
	GO:0030835|negative regulation of actin filament depolymerization	19	0.420448	1.58915	0.0487288	0.2485	1	5510	tags=63%, list=32%, signal=92%
	GO:0050927|positive regulation of positive chemotaxis	12	0.494763	1.58867	0.0413943	0.248382	1	2142	tags=50%, list=12%, signal=57%
	GO:0045637|regulation of myeloid cell differentiation	58	0.310663	1.58843	0.025641	0.24792	1	2199	tags=31%, list=13%, signal=35%
	GO:0002684|positive regulation of immune system process	201	0.239668	1.58681	0.00483092	0.249542	1	2794	tags=29%, list=16%, signal=35%
	GO:0010888|negative regulation of lipid storage	10	0.525576	1.58643	0.0355649	0.249344	1	2028	tags=50%, list=12%, signal=57%
	GO:0010243|response to organic nitrogen	47	0.326847	1.58615	0.0207852	0.248959	1	2803	tags=34%, list=16%, signal=40%
	GO:0051453|regulation of intracellular pH	12	0.492976	1.58583	0.0332594	0.248675	1	4672	tags=67%, list=27%, signal=91%
	GO:0015629|actin cytoskeleton	80	0.286359	1.58522	0.00639659	0.248708	1	2702	tags=30%, list=16%, signal=35%
	GO:0045597|positive regulation of cell differentiation	161	0.249868	1.58483	0.00241546	0.248524	1	2794	tags=29%, list=16%, signal=34%
	GO:0046328|regulation of JNK cascade	60	0.303319	1.58449	0.0230415	0.248193	1	3351	tags=35%, list=19%, signal=43%
	GO:0050926|regulation of positive chemotaxis	12	0.494763	1.58435	0.054	0.24761	1	2142	tags=50%, list=12%, signal=57%
	GO:0071445|cellular response to protein stimulus	31	0.366094	1.58305	0.0332594	0.248812	1	3610	tags=48%, list=21%, signal=61%
	GO:0009896|positive regulation of catabolic process	42	0.329337	1.58254	0.0144033	0.248735	1	3161	tags=36%, list=18%, signal=44%
	GO:0010498|proteasomal protein catabolic process	91	0.271245	1.58158	0.0108932	0.249332	1	3739	tags=36%, list=22%, signal=46%
Down-regulated (32)
	GO:0006364|rRNA processing	89	-0.439878	-2.46111	0	0.00213505	0.003	4408	tags=56%, list=25%, signal=75%
	GO:0016072|rRNA metabolic process	92	-0.437658	-2.45569	0	0.00106753	0.003	4408	tags=57%, list=25%, signal=75%
	GO:0022613|ribonucleoprotein complex biogenesis	38	-0.534817	-2.39152	0	0.00215226	0.009	4199	tags=68%, list=24%, signal=90%
	GO:0015934|large ribosomal subunit	52	-0.489955	-2.36136	0	0.00305681	0.017	2380	tags=48%, list=14%, signal=56%
	GO:0022625|cytosolic large ribosomal subunit	29	-0.563504	-2.32168	0	0.00520585	0.036	918	tags=48%, list=5%, signal=51%
	GO:0034470|ncRNA processing	179	-0.370211	-2.31126	0	0.00518796	0.043	4408	tags=48%, list=25%, signal=64%
	GO:0044085|cellular component biogenesis	39	-0.516681	-2.29043	0	0.00600805	0.058	4199	tags=67%, list=24%, signal=88%
	03010|Ribosome	53	-0.460379	-2.25724	0	0.00788718	0.083	758	tags=36%, list=4%, signal=37%
	GO:0034660|ncRNA metabolic process	217	-0.34708	-2.24664	0	0.00813838	0.096	4408	tags=47%, list=25%, signal=62%
	GO:0031640|killing of cells of another organism	9	-0.771817	-2.19428	0.0019084	0.0139804	0.176	1989	tags=56%, list=11%, signal=63%
	GO:0003735|structural constituent of ribosome	134	-0.363066	-2.15839	0	0.0210039	0.268	3879	tags=47%, list=22%, signal=60%
	GO:0009451|RNA modification	43	-0.460631	-2.14469	0	0.0233491	0.315	6337	tags=74%, list=36%, signal=117%
	GO:0006414|translational elongation	79	-0.387826	-2.07737	0	0.0487979	0.586	918	tags=33%, list=5%, signal=35%
	GO:0006400|tRNA modification	15	-0.621199	-2.06991	0	0.049656	0.622	3870	tags=73%, list=22%, signal=94%
	GO:0005840|ribosome	165	-0.333716	-2.0426	0	0.0622503	0.72	3879	tags=44%, list=22%, signal=56%
	GO:0016849|phosphorus-oxygen lyase activity	18	-0.541948	-1.94436	0.00363636	0.163273	0.978	2643	tags=44%, list=15%, signal=52%
	GO:0033279|ribosomal subunit	100	-0.342084	-1.92853	0	0.179567	0.987	2381	tags=36%, list=14%, signal=41%
	GO:0005762|mitochondrial large ribosomal subunit	15	-0.560591	-1.91728	0.0019084	0.189723	0.995	1830	tags=53%, list=11%, signal=60%
	GO:0004033|aldo-keto reductase activity	11	-0.634192	-1.9089	0.00194553	0.193595	0.997	4512	tags=64%, list=26%, signal=86%
	GO:0008033|tRNA processing	72	-0.365422	-1.90876	0	0.184278	0.997	6106	tags=60%, list=35%, signal=92%
	GO:0005159|insulin-like growth factor receptor binding	7	-0.712376	-1.90594	0.00378072	0.180233	0.998	3808	tags=86%, list=22%, signal=110%
	GO:0045076|regulation of interleukin-2 biosynthetic process	17	-0.530384	-1.89883	0.00199203	0.183492	0.999	2630	tags=53%, list=15%, signal=62%
	GO:0001906|cell killing	17	-0.538507	-1.88888	0.00204499	0.192032	0.999	3189	tags=47%, list=18%, signal=58%
	GO:0000794|condensed nuclear chromosome	19	-0.519244	-1.8816	0.00197239	0.196652	0.999	3738	tags=53%, list=22%, signal=67%
	GO:0000315|organellar large ribosomal subunit	15	-0.560591	-1.87804	0	0.195103	0.999	1830	tags=53%, list=11%, signal=60%
	GO:0009975|cyclase activity	18	-0.516671	-1.87656	0.00782779	0.190439	0.999	3927	tags=50%, list=23%, signal=65%
	GO:0000387|spliceosomal snRNP assembly	22	-0.498079	-1.86635	0.00196078	0.201466	1	5040	tags=73%, list=29%, signal=102%
	GO:0000049|tRNA binding	22	-0.477286	-1.86415	0.00187266	0.19818	1	4002	tags=64%, list=23%, signal=83%
	GO:0046068|cGMP metabolic process	8	-0.671644	-1.86181	0.00391389	0.195645	1	660	tags=38%, list=4%, signal=39%
	GO:0006412|translation	132	-0.305575	-1.84408	0	0.221069	1	3928	tags=39%, list=23%, signal=51%
	GO:0042274|ribosomal small subunit biogenesis	7	-0.715822	-1.84177	0.00207469	0.218126	1	544	tags=57%, list=3%, signal=59%
	GO:0001510|RNA methylation	9	-0.658915	-1.82767	0.00377358	0.237665	1	2820	tags=67%, list=16%, signal=80%
