# Supplementary material for: Transcriptome and Network Changes in Climbers at Extreme Altitudes
Source: PLoS One. 2012 Feb 29;7(2):e31645. doi: 10.1371/journal.pone.0031645 (PMC3290542; doi:10.1371/journal.pone.0031645)
Supplement: Table S5 — Topological analysis of the altitude-responsive network (ARN). (XLS) [file pone.0031645.s013.xls]

## Sheet: Sheet1
Suppelemntary table 5 | Topological analysis of the altitude-responsive network (ARN)
	ARN	Up-regulated network	Down-regulated network	Random network 1	Random network 2	Random network 3	Random network 4	Random network 5	Random network 6	Random network 7	Random network 8	Random network 9	Random network 10
Number of nodes	310	172	89	262	263	285	239	291	231	268	233	262	248
Number of edges	938	341	250	316	402	479	325	414	307	458	389	432	332
Clustering coefficient	0.23349	0.212741	0.257116	0.100964	0.161481	0.159477	0.139967	0.133023	0.157967	0.158251	0.190537	0.213553	0.209151
Diameter	12	11	8	22	14	14	15	18	15	13	12	14	23
Average node degree	6.03226	3.96512	5.59551	2.38931	3.03422	3.3614	2.66109	2.82474	2.61472	3.35075	3.28755	3.29008	2.62903
