# Supplementary material for: Transcriptome and Network Changes in Climbers at Extreme Altitudes
Source: PLoS One. 2012 Feb 29;7(2):e31645. doi: 10.1371/journal.pone.0031645 (PMC3290542; doi:10.1371/journal.pone.0031645)
Supplement: Table S6 — GO/KEGG enriched in up-regulated modules. (XLS) [file pone.0031645.s014.xls]

## Sheet: Sheet1
Suppelemntary table 6 | GO/KEGG enriched in up-regulated modules
	GO/KEGG ID	P-value	Fold change	Gene IDs	Gene symbols
Inflammatory response (20)
	GO:0042330|taxis	1.71965e-08	38.3522	3579,6279,5724,2358,3684,2919,728	CXCR2,S100A8,PTAFR,FPR2,ITGAM,CXCL1,C5AR1
	GO:0006935|chemotaxis	1.71965e-08	38.3522	3579,6279,5724,2358,3684,2919,728	CXCR2,S100A8,PTAFR,FPR2,ITGAM,CXCL1,C5AR1
	GO:0023033|signaling pathway	1.71965e-08	6.82287	11025,10261,966,64581,3579,4067,2771,5724,978,2358,3684,2919,8843,728	LILRB3,IGSF6,CD59,CLEC7A,CXCR2,LYN,GNAI2,PTAFR,CDA,FPR2,ITGAM,CXCL1,GPR109B,C5AR1
	GO:0007166|cell surface receptor linked signaling pathway	1.71965e-08	7.14664	11025,10261,966,64581,3579,4067,2771,5724,978,2358,3684,2919,8843,728	LILRB3,IGSF6,CD59,CLEC7A,CXCR2,LYN,GNAI2,PTAFR,CDA,FPR2,ITGAM,CXCL1,GPR109B,C5AR1
	GO:0009605|response to external stimulus	4.62615e-08	12.6921	64581,3579,4067,6279,2771,5724,2358,3684,2919,728	CLEC7A,CXCR2,LYN,S100A8,GNAI2,PTAFR,FPR2,ITGAM,CXCL1,C5AR1
	GO:0006952|defense response	1.27372e-07	14.0016	11025,64581,3579,6279,5724,2358,2919,820,728	LILRB3,CLEC7A,CXCR2,S100A8,PTAFR,FPR2,CXCL1,CAMP,C5AR1
	GO:0023052|signaling	1.27372e-07	5.63128	11025,10261,966,64581,3579,4067,2771,5724,978,2358,3684,2919,8843,728	LILRB3,IGSF6,CD59,CLEC7A,CXCR2,LYN,GNAI2,PTAFR,CDA,FPR2,ITGAM,CXCL1,GPR109B,C5AR1
	GO:0002376|immune system process	1.5138e-07	10.6921	11025,10261,64581,3579,4067,2219,5724,3684,2919,728	LILRB3,IGSF6,CLEC7A,CXCR2,LYN,FCN1,PTAFR,ITGAM,CXCL1,C5AR1
	GO:0007626|locomotory behavior	2.3378e-07	23.4779	3579,6279,5724,2358,3684,2919,728	CXCR2,S100A8,PTAFR,FPR2,ITGAM,CXCL1,C5AR1
	GO:0009611|response to wounding	1.52888e-06	17.5917	64581,3579,4067,6279,5724,2358,2919	CLEC7A,CXCR2,LYN,S100A8,PTAFR,FPR2,CXCL1
	GO:0040011|locomotion	3.05455e-06	15.6718	3579,6279,5724,2358,3684,2919,728	CXCR2,S100A8,PTAFR,FPR2,ITGAM,CXCL1,C5AR1
	GO:0042221|response to chemical stimulus	4.90348e-06	7.10225	64581,3579,4067,6279,2771,5724,2358,3684,2919,728	CLEC7A,CXCR2,LYN,S100A8,GNAI2,PTAFR,FPR2,ITGAM,CXCL1,C5AR1
	GO:0006954|inflammatory response	5.14097e-06	20.3562	64581,3579,6279,5724,2358,2919	CLEC7A,CXCR2,S100A8,PTAFR,FPR2,CXCL1
	GO:0007610|behavior	5.64371e-06	13.8136	3579,6279,5724,2358,3684,2919,728	CXCR2,S100A8,PTAFR,FPR2,ITGAM,CXCL1,C5AR1
	GO:0060089|molecular transducer activity	6.03689e-06	4.97425	11025,10261,64581,3579,4067,2771,5724,2358,3684,9846,8843,728	LILRB3,IGSF6,CLEC7A,CXCR2,LYN,GNAI2,PTAFR,FPR2,ITGAM,GAB2,GPR109B,C5AR1
	GO:0004871|signal transducer activity	6.03689e-06	4.97425	11025,10261,64581,3579,4067,2771,5724,2358,3684,9846,8843,728	LILRB3,IGSF6,CLEC7A,CXCR2,LYN,GNAI2,PTAFR,FPR2,ITGAM,GAB2,GPR109B,C5AR1
	GO:0006950|response to stress	1.87573e-05	5.92013	11025,64581,3579,4067,6279,5724,2358,2919,820,728	LILRB3,CLEC7A,CXCR2,LYN,S100A8,PTAFR,FPR2,CXCL1,CAMP,C5AR1
	GO:0050896|response to stimulus	7.93525e-05	3.48338	11025,10261,64581,3579,4067,6279,2771,5724,2358,3684,2919,820,728	LILRB3,IGSF6,CLEC7A,CXCR2,LYN,S100A8,GNAI2,PTAFR,FPR2,ITGAM,CXCL1,CAMP,C5AR1
	GO:0044459|plasma membrane part	0.000205163	4.49134	11025,10261,966,64581,3579,4067,5724,3684,8843,728	LILRB3,IGSF6,CD59,CLEC7A,CXCR2,LYN,PTAFR,ITGAM,GPR109B,C5AR1
	GO:0001846|opsonin binding	0.00027087	252.029	64581,3684	CLEC7A,ITGAM
	GO:0007165|signal transduction	0.000303847	3.75798	64581,3579,4067,2771,2219,5724,2358,9846,2919,8843,728	CLEC7A,CXCR2,LYN,GNAI2,FCN1,PTAFR,FPR2,GAB2,CXCL1,GPR109B,C5AR1
	GO:0006955|immune response	0.000361138	8.8802	11025,10261,64581,5724,2919,728	LILRB3,IGSF6,CLEC7A,PTAFR,CXCL1,C5AR1
	GO:0004872|receptor activity	0.00037557	4.71431	11025,10261,64581,3579,5724,2358,3684,8843,728	LILRB3,IGSF6,CLEC7A,CXCR2,PTAFR,FPR2,ITGAM,GPR109B,C5AR1
	GO:0031226|intrinsic to plasma membrane	0.000658764	6.13178	11025,10261,966,3579,5724,8843,728	LILRB3,IGSF6,CD59,CXCR2,PTAFR,GPR109B,C5AR1
	GO:0023060|signal transmission	0.000658764	3.4034	64581,3579,4067,2771,2219,5724,2358,9846,2919,8843,728	CLEC7A,CXCR2,LYN,GNAI2,FCN1,PTAFR,FPR2,GAB2,CXCL1,GPR109B,C5AR1
	GO:0023046|signaling process	0.000691943	3.37147	64581,3579,4067,2771,2219,5724,2358,9846,2919,8843,728	CLEC7A,CXCR2,LYN,GNAI2,FCN1,PTAFR,FPR2,GAB2,CXCL1,GPR109B,C5AR1
	GO:0019932|second-messenger-mediated signaling	0.000699998	16.1114	3579,2771,5724,9846	CXCR2,GNAI2,PTAFR,GAB2
	GO:0051049|regulation of transport	0.000699998	10.3049	64581,4067,2771,9846,8843	CLEC7A,LYN,GNAI2,GAB2,GPR109B
	GO:0048015|phosphoinositide-mediated signaling	0.000699998	33.9269	3579,5724,9846	CXCR2,PTAFR,GAB2
	GO:0008329|pattern recognition receptor activity	0.000778795	126.014	64581,5724	CLEC7A,PTAFR
	GO:0007242|intracellular signaling cascade	0.000782411	5.73857	64581,3579,4067,2771,5724,9846,2919	CLEC7A,CXCR2,LYN,GNAI2,PTAFR,GAB2,CXCL1
	GO:0005886|plasma membrane	0.000782411	3.25936	966,3579,4067,6279,2771,5724,8875,2358,9846,8843,728	CD59,CXCR2,LYN,S100A8,GNAI2,PTAFR,VNN2,FPR2,GAB2,GPR109B,C5AR1
	GO:0007186|G-protein coupled receptor protein signaling pathway	0.0007903	5.70148	3579,2771,5724,2358,2919,8843,728	CXCR2,GNAI2,PTAFR,FPR2,CXCL1,GPR109B,C5AR1
	GO:0030593|neutrophil chemotaxis	0.00115222	98.0111	3579,3684	CXCR2,ITGAM
	GO:0008528|peptide receptor activity, G-protein coupled	0.00158654	23.4186	3579,2358,728	CXCR2,FPR2,C5AR1
	GO:0001653|peptide receptor activity	0.00158654	23.4186	3579,2358,728	CXCR2,FPR2,C5AR1
	GO:0016810|hydrolase activity, acting on carbon-nitrogen (but not peptide) bonds	0.00166744	22.8129	978,8875,200315	CDA,VNN2,APOBEC3A
	GO:0004888|transmembrane receptor activity	0.00187674	4.85051	11025,10261,3579,5724,2358,8843,728	LILRB3,IGSF6,CXCR2,PTAFR,FPR2,GPR109B,C5AR1
	GO:0032879|regulation of localization	0.0025617	7.29008	64581,4067,2771,9846,8843	CLEC7A,LYN,GNAI2,GAB2,GPR109B
	GO:0008305|integrin complex	0.00257952	60.8345	4067,3684	LYN,ITGAM
	GO:0016814|hydrolase activity, acting on carbon-nitrogen (but not peptide) bonds, in cyclic amidines	0.00287841	56.9097	978,200315	CDA,APOBEC3A
	GO:0005887|integral to plasma membrane	0.00295001	5.37866	11025,10261,3579,5724,8843,728	LILRB3,IGSF6,CXCR2,PTAFR,GPR109B,C5AR1
	GO:0002429|immune response-activating cell surface receptor signaling pathway	0.00311213	53.4606	64581,4067	CLEC7A,LYN
	GO:0030595|leukocyte chemotaxis	0.00342268	50.4057	3579,3684	CXCR2,ITGAM
	GO:0002768|immune response-regulating cell surface receptor signaling pathway	0.00374088	47.6811	64581,4067	CLEC7A,LYN
	GO:0060326|cell chemotaxis	0.00386024	46.4263	3579,3684	CXCR2,ITGAM
	GO:0008284|positive regulation of cell proliferation	0.00446708	8.7121	3579,4067,2771,9846	CXCR2,LYN,GNAI2,GAB2
	GO:0002757|immune response-activating signal transduction	0.00518496	39.2044	64581,4067	CLEC7A,LYN
	GO:0016020|membrane	0.00522618	1.91928	11025,10261,966,64581,3579,4067,6279,2771,5724,8875,2358,3684,9846,8843,728	LILRB3,IGSF6,CD59,CLEC7A,CXCR2,LYN,S100A8,GNAI2,PTAFR,VNN2,FPR2,ITGAM,GAB2,GPR109B,C5AR1
	GO:0006928|cellular component movement	0.00524384	8.20558	3579,8875,2358,3684	CXCR2,VNN2,FPR2,ITGAM
	GO:0042277|peptide binding	0.00554019	13.433	3579,2358,728	CXCR2,FPR2,C5AR1
	GO:0042127|regulation of cell proliferation	0.00554019	5.77291	3579,4067,2771,9846,2919	CXCR2,LYN,GNAI2,GAB2,CXCL1
	GO:0002764|immune response-regulating signaling pathway	0.00579078	35.284	64581,4067	CLEC7A,LYN
	GO:0007202|activation of phospholipase C activity	0.00604459	33.2868	3579,728	CXCR2,C5AR1
	GO:0050900|leukocyte migration	0.00604459	33.2868	3579,3684	CXCR2,ITGAM
	GO:0010863|positive regulation of phospholipase C activity	0.00604459	33.2868	3579,728	CXCR2,C5AR1
	GO:0045321|leukocyte activation	0.00604459	12.7226	64581,3579,3684	CLEC7A,CXCR2,ITGAM
	GO:0050776|regulation of immune response	0.00613019	12.4825	64581,4067,9846	CLEC7A,LYN,GAB2
	GO:0051050|positive regulation of transport	0.00661267	12.0836	64581,9846,8843	CLEC7A,GAB2,GPR109B
	GO:0009743|response to carbohydrate stimulus	0.00686498	30.4172	64581,4067	CLEC7A,LYN
	GO:0010518|positive regulation of phospholipase activity	0.00698463	29.9017	3579,728	CXCR2,C5AR1
	GO:0006968|cellular defense response	0.00710411	29.4033	3579,728	CXCR2,C5AR1
	GO:0002684|positive regulation of immune system process	0.00721005	11.4558	64581,4067,9846	CLEC7A,LYN,GAB2
	GO:0004930|G-protein coupled receptor activity	0.00726709	5.15848	3579,5724,2358,8843,728	CXCR2,PTAFR,FPR2,GPR109B,C5AR1
	GO:0010517|regulation of phospholipase activity	0.00726709	28.4548	3579,728	CXCR2,C5AR1
	GO:0051924|regulation of calcium ion transport	0.00758046	27.5656	4067,2771	LYN,GNAI2
	GO:0060193|positive regulation of lipase activity	0.00769915	27.1415	3579,728	CXCR2,C5AR1
	GO:0001775|cell activation	0.00798694	10.7573	64581,3579,3684	CLEC7A,CXCR2,ITGAM
	GO:0070887|cellular response to chemical stimulus	0.00881102	10.3371	64581,3579,3684	CLEC7A,CXCR2,ITGAM
	GO:0030099|myeloid cell differentiation	0.00926028	24.1671	4067,9846	LYN,GAB2
	GO:0010959|regulation of metal ion transport	0.00962747	23.5227	4067,2771	LYN,GNAI2
	GO:0060191|regulation of lipase activity	0.0102529	22.6179	3579,728	CXCR2,C5AR1
	GO:0002253|activation of immune response	0.0119649	20.7553	64581,4067	CLEC7A,LYN
	GO:0043269|regulation of ion transport	0.0129121	19.8225	4067,2771	LYN,GNAI2
	GO:0044425|membrane part	0.0133179	1.90329	11025,10261,966,64581,3579,4067,2771,5724,8875,2358,3684,8843,728	LILRB3,IGSF6,CD59,CLEC7A,CXCR2,LYN,GNAI2,PTAFR,VNN2,FPR2,ITGAM,GPR109B,C5AR1
	GO:0060627|regulation of vesicle-mediated transport	0.0148672	18.1876	64581,9846	CLEC7A,GAB2
	GO:0042110|T cell activation	0.0168004	16.9635	64581,3684	CLEC7A,ITGAM
	GO:0051047|positive regulation of secretion	0.0175248	16.4879	9846,8843	GAB2,GPR109B
	GO:0030246|carbohydrate binding	0.0191336	7.3919	64581,2219,3684	CLEC7A,FCN1,ITGAM
	GO:0006140|regulation of nucleotide metabolic process	0.0191336	15.4754	2771,978	GNAI2,CDA
	GO:0043235|receptor complex	0.0191336	15.6124	4067,3684	LYN,ITGAM
	GO:0009897|external side of plasma membrane	0.0208847	14.5802	64581,3684	CLEC7A,ITGAM
	GO:0002682|regulation of immune system process	0.0208847	7.11371	64581,4067,9846	CLEC7A,LYN,GAB2
	GO:0051716|cellular response to stimulus	0.0211352	4.82022	64581,3579,4067,3684	CLEC7A,CXCR2,LYN,ITGAM
	GO:0050778|positive regulation of immune response	0.0235523	13.3652	64581,4067	CLEC7A,LYN
	GO:0031225|anchored to membrane	0.0235523	13.3652	966,8875	CD59,VNN2
	GO:0045121|membrane raft	0.0235523	13.4672	4067,2771	LYN,GNAI2
	GO:0008289|lipid binding	0.0236917	6.63233	4067,5724,9846	LYN,PTAFR,GAB2
	GO:0009607|response to biotic stimulus	0.0243952	6.53407	64581,5724,820	CLEC7A,PTAFR,CAMP
	GO:0048522|positive regulation of cellular process	0.029636	2.92732	64581,3579,4067,2771,9846,8843	CLEC7A,CXCR2,LYN,GNAI2,GAB2,GPR109B
	GO:0048583|regulation of response to stimulus	0.0302158	5.9871	64581,4067,9846	CLEC7A,LYN,GAB2
	GO:0001871|pattern binding	0.0315074	10.9578	64581,3684	CLEC7A,ITGAM
	GO:0030247|polysaccharide binding	0.0315074	10.9578	64581,3684	CLEC7A,ITGAM
	GO:0005057|receptor signaling protein activity	0.0315074	11.0262	4067,9846	LYN,GAB2
	GO:0042325|regulation of phosphorylation	0.0315074	5.82885	4067,2771,728	LYN,GNAI2,C5AR1
	GO:0005576|extracellular region	0.0318083	2.84395	966,6279,2219,978,2919,820	CD59,S100A8,FCN1,CDA,CXCL1,CAMP
	GO:0046649|lymphocyte activation	0.0327739	10.5012	64581,3684	CLEC7A,ITGAM
	GO:0005102|receptor binding	0.0327739	4.05098	64581,4067,2219,2919	CLEC7A,LYN,FCN1,CXCL1
	GO:0031224|intrinsic to membrane	0.0327739	1.86168	11025,10261,966,64581,3579,5724,8875,2358,3684,8843,728	LILRB3,IGSF6,CD59,CLEC7A,CXCR2,PTAFR,VNN2,FPR2,ITGAM,GPR109B,C5AR1
	GO:0051174|regulation of phosphorus metabolic process	0.0328248	5.58291	4067,2771,728	LYN,GNAI2,C5AR1
	GO:0019220|regulation of phosphate metabolic process	0.0328248	5.58291	4067,2771,728	LYN,GNAI2,C5AR1
	GO:0051345|positive regulation of hydrolase activity	0.0343614	10.0811	3579,728	CXCR2,C5AR1
	GO:0051239|regulation of multicellular organismal process	0.0348731	3.92044	64581,4067,2771,8843	CLEC7A,LYN,GNAI2,GPR109B
	GO:0005543|phospholipid binding	0.0362867	9.69341	5724,9846	PTAFR,GAB2
	GO:0009991|response to extracellular stimulus	0.0363138	9.64044	4067,2771	LYN,GNAI2
	GO:0043085|positive regulation of catalytic activity	0.0381736	5.17867	3579,2771,728	CXCR2,GNAI2,C5AR1
	GO:0048518|positive regulation of biological process	0.0382556	2.66899	64581,3579,4067,2771,9846,8843	CLEC7A,CXCR2,LYN,GNAI2,GAB2,GPR109B
	GO:0005529|sugar binding	0.0386377	9.18854	64581,2219	CLEC7A,FCN1
	GO:0051046|regulation of secretion	0.0401866	8.9101	9846,8843	GAB2,GPR109B
	GO:0010646|regulation of cell communication	0.0401866	3.68694	4067,2771,8843,728	LYN,GNAI2,GPR109B,C5AR1
	GO:0045860|positive regulation of protein kinase activity	0.0472465	8.12995	2771,728	GNAI2,C5AR1
	GO:0044093|positive regulation of molecular function	0.0491927	4.58631	3579,2771,728	CXCR2,GNAI2,C5AR1
	GO:0048584|positive regulation of response to stimulus	0.0491927	7.91121	64581,4067	CLEC7A,LYN
	GO:0033674|positive regulation of kinase activity	0.0496058	7.80619	2771,728	GNAI2,C5AR1
	05120|Epithelial cell signaling in Helicobacter pylori infection	0.00967817	13.4966	3579,4067,2919	IL8RB,LYN,CXCL1
	04730|Long-term depression	0.0490633	8.05061	4067,2771	LYN,GNAI2
	04664|Fc epsilon RI signaling pathway	0.0490633	8.15795	4067,9846	LYN,GAB2
	04610|Complement and coagulation cascades	0.0490633	8.86734	966,728	CD59,C5AR1
Hemoglobin complex (23)
	GO:0005833|hemoglobin complex	1.31951e-07	267.303	3048,3043,3045,51327	HBG2,HBB,HBD,AHSP
	GO:0005344|oxygen transporter activity	2.35559e-05	185.056	3048,3043,3045	HBG2,HBB,HBD
	GO:0015671|oxygen transport	2.35559e-05	185.056	3048,3043,3045	HBG2,HBB,HBD
	GO:0015669|gas transport	5.0203e-05	133.652	3048,3043,3045	HBG2,HBB,HBD
	GO:0030863|cortical cytoskeleton	0.000242284	70.7567	6521,4354,2995	SLC4A1,MPP1,GYPC
	GO:0030492|hemoglobin binding	0.000242284	400.955	3043,51327	HBB,AHSP
	GO:0019825|oxygen binding	0.000425186	55.9471	3048,3043,3045	HBG2,HBB,HBD
	GO:0020027|hemoglobin metabolic process	0.000510702	229.117	212,51327	ALAS2,AHSP
	GO:0044445|cytosolic part	0.000510702	21.8207	3048,3043,3045,51327	HBG2,HBB,HBD,AHSP
	GO:0043249|erythrocyte maturation	0.000612379	200.477	10661,2038	KLF1,EPB42
	GO:0065008|regulation of biological quality	0.000771236	5.38646	212,3043,51327,2038,6521,25793,7001,51218	ALAS2,HBB,AHSP,EPB42,SLC4A1,FBXO7,PRDX2,GLRX5
	GO:0044448|cell cortex part	0.00143032	31.2432	6521,4354,2995	SLC4A1,MPP1,GYPC
	GO:0048534|hemopoietic or lymphoid organ development	0.00321593	23.132	10661,51327,7001	KLF1,AHSP,PRDX2
	GO:0020037|heme binding	0.00465804	19.882	3048,3043,3045	HBG2,HBB,HBD
	GO:0046906|tetrapyrrole binding	0.00524234	18.649	3048,3043,3045	HBG2,HBB,HBD
	GO:0031647|regulation of protein stability	0.00989446	41.1235	51327,25793	AHSP,FBXO7
	GO:0019725|cellular homeostasis	0.0133709	7.78553	212,6521,7001,51218	ALAS2,SLC4A1,PRDX2,GLRX5
	GO:0005215|transporter activity	0.019884	4.13711	3048,6535,3043,3045,6521,7504	HBG2,SLC6A8,HBB,HBD,SLC4A1,XK
	GO:0030097|hemopoiesis	0.0204882	25.4574	10661,51327	KLF1,AHSP
	GO:0048469|cell maturation	0.0204882	25.868	10661,2038	KLF1,EPB42
	GO:0045454|cell redox homeostasis	0.0213825	24.3003	7001,51218	PRDX2,GLRX5
	GO:0021700|developmental maturation	0.0255467	21.6732	10661,2038	KLF1,EPB42
	GO:0022892|substrate-specific transporter activity	0.0349945	4.18533	3048,6535,3043,3045,6521	HBG2,SLC6A8,HBB,HBD,SLC4A1
	GO:0006865|amino acid transport	0.0349945	17.8202	6535,7504	SLC6A8,XK
	GO:0005506|iron ion binding	0.0374311	7.71066	3048,3043,3045	HBG2,HBB,HBD
	GO:0002252|immune effector process	0.0374311	16.3655	665,7001	BNIP3L,PRDX2
	GO:0042592|homeostatic process	0.0419847	4.97308	212,6521,7001,51218	ALAS2,SLC4A1,PRDX2,GLRX5
	GO:0015837|amine transport	0.0488246	13.7078	6535,7504	SLC6A8,XK
	GO:0006810|transport	0.0489395	2.4933	3048,6535,3043,3045,23762,6521,8991,7504	HBG2,SLC6A8,HBB,HBD,OSBP2,SLC4A1,SELENBP1,XK
	00860|Porphyrin and chlorophyll metabolism	0.00030911	64.6667	212,645	ALAS2,BLVRB
Ribosome (8)
	GO:0006414|translational elongation	3.9524e-11	132.315	6137,1933,6205,6191,6161,6176	RPL13,EEF1B2,RPS11,RPS4X,RPL32,RPLP1
	GO:0003735|structural constituent of ribosome	7.17487e-08	70.2309	6137,6205,6191,6161,6176	RPL13,RPS11,RPS4X,RPL32,RPLP1
	GO:0005840|ribosome	1.31732e-07	57.4284	6137,6205,6191,6161,6176	RPL13,RPS11,RPS4X,RPL32,RPLP1
	GO:0030529|ribonucleoprotein complex	1.63825e-07	26.5693	6137,6205,6191,6161,6728,6176	RPL13,RPS11,RPS4X,RPL32,SRP19,RPLP1
	GO:0034645|cellular macromolecule biosynthetic process	6.85129e-07	20.1393	6137,1933,6205,6191,6161,6176	RPL13,EEF1B2,RPS11,RPS4X,RPL32,RPLP1
	GO:0009059|macromolecule biosynthetic process	7.57848e-07	19.2039	6137,1933,6205,6191,6161,6176	RPL13,EEF1B2,RPS11,RPS4X,RPL32,RPLP1
	GO:0009058|biosynthetic process	1.31371e-06	10.6607	6137,1933,6205,6191,6161,6176,7555	RPL13,EEF1B2,RPS11,RPS4X,RPL32,RPLP1,CNBP
	GO:0005198|structural molecule activity	1.4987e-05	18.2252	6137,6205,6191,6161,6176	RPL13,RPS11,RPS4X,RPL32,RPLP1
	GO:0005829|cytosol	1.78391e-05	10.5179	6137,1933,6205,6191,6161,6176	RPL13,EEF1B2,RPS11,RPS4X,RPL32,RPLP1
	GO:0044249|cellular biosynthetic process	2.15885e-05	10.0011	6137,1933,6205,6191,6161,6176	RPL13,EEF1B2,RPS11,RPS4X,RPL32,RPLP1
	GO:0003723|RNA binding	2.72669e-05	15.1252	6137,6205,6191,6728,6176	RPL13,RPS11,RPS4X,SRP19,RPLP1
	GO:0033279|ribosomal subunit	7.16151e-05	54.6756	6205,6191,6176	RPS11,RPS4X,RPLP1
	GO:0044445|cytosolic part	0.000118401	45.0051	6205,6191,6176	RPS11,RPS4X,RPLP1
	GO:0043228|non-membrane-bounded organelle	0.000119087	6.81685	6137,6205,6191,6161,6728,6176	RPL13,RPS11,RPS4X,RPL32,SRP19,RPLP1
	GO:0043232|intracellular non-membrane-bounded organelle	0.000119087	6.81685	6137,6205,6191,6161,6728,6176	RPL13,RPS11,RPS4X,RPL32,SRP19,RPLP1
	GO:0032991|macromolecular complex	0.000119087	4.95721	6137,1933,6205,6191,6161,6728,6176	RPL13,EEF1B2,RPS11,RPS4X,RPL32,SRP19,RPLP1
	GO:0044444|cytoplasmic part	0.000119087	3.60409	6137,1933,6205,6191,6161,6728,6176,7555	RPL13,EEF1B2,RPS11,RPS4X,RPL32,SRP19,RPLP1,CNBP
	GO:0003676|nucleic acid binding	0.000134396	4.74539	6137,1933,6205,6191,6728,6176,7555	RPL13,EEF1B2,RPS11,RPS4X,SRP19,RPLP1,CNBP
	GO:0019843|rRNA binding	0.000191073	152.086	6205,6191	RPS11,RPS4X
	GO:0022627|cytosolic small ribosomal subunit	0.000313665	116.066	6205,6191	RPS11,RPS4X
	GO:0015935|small ribosomal subunit	0.00077358	72.3033	6205,6191	RPS11,RPS4X
	GO:0005622|intracellular	0.0014351	5.76084	6137,6205,6191,6161,6176	RPL13,RPS11,RPS4X,RPL32,RPLP1
	GO:0044260|cellular macromolecule metabolic process	0.00285891	3.70423	6137,1933,6205,6191,6161,6176	RPL13,EEF1B2,RPS11,RPS4X,RPL32,RPLP1
	GO:0043170|macromolecule metabolic process	0.00561609	3.25498	6137,1933,6205,6191,6161,6176	RPL13,EEF1B2,RPS11,RPS4X,RPL32,RPLP1
	GO:0008152|metabolic process	0.00615335	2.5566	6137,1933,6205,6191,6161,6176,7555	RPL13,EEF1B2,RPS11,RPS4X,RPL32,RPLP1,CNBP
	GO:0044237|cellular metabolic process	0.0161405	2.64207	6137,1933,6205,6191,6161,6176	RPL13,EEF1B2,RPS11,RPS4X,RPL32,RPLP1
	GO:0044424|intracellular part	0.0335445	1.65079	6137,1933,6205,6191,6161,6728,6176,7555	RPL13,EEF1B2,RPS11,RPS4X,RPL32,SRP19,RPLP1,CNBP
	GO:0043226|organelle	0.0434403	1.8454	6137,6205,6191,6161,6728,6176,7555	RPL13,RPS11,RPS4X,RPL32,SRP19,RPLP1,CNBP
	GO:0043229|intracellular organelle	0.0434403	1.84849	6137,6205,6191,6161,6728,6176,7555	RPL13,RPS11,RPS4X,RPL32,SRP19,RPLP1,CNBP
	03010|Ribosome	0.00149725	29.4593	6205,6161	RPS11,RPL32
Cytoskeleton (6)
	GO:0007010|cytoskeleton organization	1.38799e-08	44.105	89846,998,64411,23433,8936,10487	FGD3,CDC42,ARAP3,RHOQ,WASF1,CAP1
	GO:0030029|actin filament-based process	9.37217e-08	61.2569	89846,998,23433,8936,10487	FGD3,CDC42,RHOQ,WASF1,CAP1
	GO:0030036|actin cytoskeleton organization	9.37217e-08	65.3407	89846,998,23433,8936,10487	FGD3,CDC42,RHOQ,WASF1,CAP1
	GO:0006996|organelle organization	2.83697e-06	14.4844	89846,998,64411,23433,8936,10487	FGD3,CDC42,ARAP3,RHOQ,WASF1,CAP1
	GO:0008360|regulation of cell shape	1.34656e-05	154.754	89846,64411,23433	FGD3,ARAP3,RHOQ
	GO:0030027|lamellipodium	1.83484e-05	131.657	89846,64411,8936	FGD3,ARAP3,WASF1
	GO:0016043|cellular component organization	7.14556e-05	7.71404	89846,998,64411,23433,8936,10487	FGD3,CDC42,ARAP3,RHOQ,WASF1,CAP1
	GO:0051128|regulation of cellular component organization	8.77435e-05	25.5127	89846,998,64411,23433	FGD3,CDC42,ARAP3,RHOQ
	GO:0022604|regulation of cell morphogenesis	9.92611e-05	65.8284	89846,64411,23433	FGD3,ARAP3,RHOQ
	GO:0042995|cell projection	0.000154276	20.419	89846,998,64411,8936	FGD3,CDC42,ARAP3,WASF1
	GO:0060491|regulation of cell projection assembly	0.000154276	326.704	998,23433	CDC42,RHOQ
	GO:0022603|regulation of anatomical structure morphogenesis	0.000351537	39.2044	89846,64411,23433	FGD3,ARAP3,RHOQ
	GO:0007163|establishment or maintenance of cell polarity	0.000510292	154.754	998,10487	CDC42,CAP1
	GO:0005856|cytoskeleton	0.000510292	14.4134	89846,64411,8936,10487	FGD3,ARAP3,WASF1,CAP1
	GO:0001726|ruffle	0.000715358	122.514	89846,64411	FGD3,ARAP3
	GO:0031346|positive regulation of cell projection organization	0.000715358	125.121	998,23433	CDC42,RHOQ
	GO:0005737|cytoplasm	0.00160839	3.96182	89846,998,64411,23433,8936,10487	FGD3,CDC42,ARAP3,RHOQ,WASF1,CAP1
	GO:0035023|regulation of Rho protein signal transduction	0.00172868	74.4388	89846,64411	FGD3,ARAP3
	GO:0031344|regulation of cell projection organization	0.00207839	66.0749	998,23433	CDC42,RHOQ
	GO:0046578|regulation of Ras protein signal transduction	0.00324481	50.2621	89846,64411	FGD3,ARAP3
	GO:0032318|regulation of Ras GTPase activity	0.00324481	50.6954	89846,64411	FGD3,ARAP3
	GO:0044087|regulation of cellular component biogenesis	0.00399631	43.2402	998,23433	CDC42,RHOQ
	GO:0043087|regulation of GTPase activity	0.00399631	43.8856	89846,64411	FGD3,ARAP3
	GO:0050793|regulation of developmental process	0.00419295	13.4058	89846,64411,23433	FGD3,ARAP3,RHOQ
	GO:0051129|negative regulation of cellular component organization	0.00476623	37.9398	998,23433	CDC42,RHOQ
	GO:0051056|regulation of small GTPase mediated signal transduction	0.00488064	36.7542	89846,64411	FGD3,ARAP3
	GO:0051130|positive regulation of cellular component organization	0.0057403	33.2241	998,23433	CDC42,RHOQ
	GO:0043228|non-membrane-bounded organelle	0.00644591	6.05942	89846,64411,8936,10487	FGD3,ARAP3,WASF1,CAP1
	GO:0043232|intracellular non-membrane-bounded organelle	0.00644591	6.05942	89846,64411,8936,10487	FGD3,ARAP3,WASF1,CAP1
	GO:0005622|intracellular	0.00644591	6.1449	89846,998,64411,23433	FGD3,CDC42,ARAP3,RHOQ
	GO:0050790|regulation of catalytic activity	0.00669208	10.4514	89846,64411,10487	FGD3,ARAP3,CAP1
	GO:0003924|GTPase activity	0.00711227	27.3519	998,23433	CDC42,RHOQ
	GO:0065009|regulation of molecular function	0.00947401	9.06578	89846,64411,10487	FGD3,ARAP3,CAP1
	GO:0005083|small GTPase regulator activity	0.0112405	20.7066	89846,64411	FGD3,ARAP3
	GO:0007264|small GTPase mediated signal transduction	0.0112405	20.8534	998,23433	CDC42,RHOQ
	GO:0003779|actin binding	0.0142287	18.0944	8936,10487	WASF1,CAP1
	GO:0007165|signal transduction	0.0145683	4.55513	998,64411,23433,10487	CDC42,ARAP3,RHOQ,CAP1
	GO:0065008|regulation of biological quality	0.0145683	7.40638	89846,64411,23433	FGD3,ARAP3,RHOQ
	GO:0051336|regulation of hydrolase activity	0.0145683	17.3984	89846,64411	FGD3,ARAP3
	GO:0005525|GTP binding	0.0158883	16.2002	998,23433	CDC42,RHOQ
	GO:0032561|guanyl ribonucleotide binding	0.0161206	15.6818	998,23433	CDC42,RHOQ
	GO:0019001|guanyl nucleotide binding	0.0161206	15.6818	998,23433	CDC42,RHOQ
	GO:0023046|signaling process	0.0184987	4.08663	998,64411,23433,10487	CDC42,ARAP3,RHOQ,CAP1
	GO:0060589|nucleoside-triphosphatase regulator activity	0.0184987	14.035	89846,64411	FGD3,ARAP3
	GO:0023060|signal transmission	0.0184987	4.12534	998,64411,23433,10487	CDC42,ARAP3,RHOQ,CAP1
	GO:0030695|GTPase regulator activity	0.0184987	14.3431	89846,64411	FGD3,ARAP3
	GO:0006928|cellular component movement	0.0187893	13.676	8936,10487	WASF1,CAP1
	GO:0005886|plasma membrane	0.0200898	3.95073	998,64411,23433,10487	CDC42,ARAP3,RHOQ,CAP1
	GO:0005515|protein binding	0.0208055	2.16812	89846,998,64411,23433,8936,10487	FGD3,CDC42,ARAP3,RHOQ,WASF1,CAP1
	GO:0008092|cytoskeletal protein binding	0.0235431	11.7849	8936,10487	WASF1,CAP1
	GO:0016192|vesicle-mediated transport	0.0250792	11.2873	64411,10487	ARAP3,CAP1
	GO:0032879|regulation of localization	0.0327524	9.72011	64411,23433	ARAP3,RHOQ
	GO:0048519|negative regulation of biological process	0.0328556	4.93345	998,64411,23433	CDC42,ARAP3,RHOQ
	GO:0048522|positive regulation of cellular process	0.0332512	4.87887	89846,998,23433	FGD3,CDC42,RHOQ
	GO:0009987|cellular process	0.0381024	1.92283	89846,998,64411,23433,8936,10487	FGD3,CDC42,ARAP3,RHOQ,WASF1,CAP1
	GO:0048518|positive regulation of biological process	0.0413086	4.44831	89846,998,23433	FGD3,CDC42,RHOQ
	GO:0017111|nucleoside-triphosphatase activity	0.0427975	8.04469	998,23433	CDC42,RHOQ
	GO:0016817|hydrolase activity, acting on acid anhydrides	0.0446258	7.65712	998,23433	CDC42,RHOQ
	GO:0016818|hydrolase activity, acting on acid anhydrides, in phosphorus-containing anhydrides	0.0446258	7.7073	998,23433	CDC42,RHOQ
	GO:0016462|pyrophosphatase activity	0.0446258	7.73772	998,23433	CDC42,RHOQ
	GO:0009966|regulation of signal transduction	0.0486207	7.18908	89846,64411	FGD3,ARAP3
	GO:0023051|regulation of signaling process	0.0486207	7.18908	89846,64411	FGD3,ARAP3
	04810|Regulation of actin cytoskeleton	0.00108521	14.3401	89846,998,8936	FGD3,CDC42,WASF1
	04520|Adherens junction	0.00216504	25.8247	998,8936	CDC42,WASF1
Oxidoreductase activity (5)
	GO:0004497|monooxygenase activity	1.58639e-07	153.409	2330,1593,66002,4051	FMO5,CYP27A1,CYP4F12,CYP4F3
	GO:0016705|oxidoreductase activity, acting on paired donors, with incorporation or reduction of molecular oxygen	3.63821e-07	105.325	2330,1593,66002,4051	FMO5,CYP27A1,CYP4F12,CYP4F3
	GO:0016709|oxidoreductase activity, acting on paired donors, with incorporation or reduction of molecular oxygen, NADH or NADPH as one donor, and incorporation of one atom of oxygen	5.47821e-07	378.043	2330,1593,4051	FMO5,CYP27A1,CYP4F3
	GO:0046906|tetrapyrrole binding	3.47661e-05	82.0558	1593,66002,4051	CYP27A1,CYP4F12,CYP4F3
	GO:0020037|heme binding	3.47661e-05	87.481	1593,66002,4051	CYP27A1,CYP4F12,CYP4F3
	GO:0055114|oxidation reduction	5.24212e-05	22.2964	2330,1593,66002,4051	FMO5,CYP27A1,CYP4F12,CYP4F3
	GO:0009055|electron carrier activity	5.24212e-05	64.9399	1593,66002,4051	CYP27A1,CYP4F12,CYP4F3
	GO:0016491|oxidoreductase activity	5.9227e-05	20.909	2330,1593,66002,4051	FMO5,CYP27A1,CYP4F12,CYP4F3
	GO:0005624|membrane fraction	9.0233e-05	18.2582	2330,6580,66002,4051	FMO5,SLC22A1,CYP4F12,CYP4F3
	GO:0042598|vesicular fraction	9.34111e-05	44.105	2330,66002,4051	FMO5,CYP4F12,CYP4F3
	GO:0005792|microsome	9.34111e-05	45.2359	2330,66002,4051	FMO5,CYP4F12,CYP4F3
	GO:0005626|insoluble fraction	9.34111e-05	17.62	2330,6580,66002,4051	FMO5,SLC22A1,CYP4F12,CYP4F3
	GO:0019825|oxygen binding	0.00017713	164.112	66002,4051	CYP4F12,CYP4F3
	GO:0000267|cell fraction	0.00017713	13.5708	2330,6580,66002,4051	FMO5,SLC22A1,CYP4F12,CYP4F3
	GO:0005506|iron ion binding	0.00017713	33.9269	1593,66002,4051	CYP27A1,CYP4F12,CYP4F3
	GO:0044432|endoplasmic reticulum part	0.00136624	16.235	2330,66002,4051	FMO5,CYP4F12,CYP4F3
	GO:0005783|endoplasmic reticulum	0.00346644	11.5812	2330,66002,4051	FMO5,CYP4F12,CYP4F3
	GO:0031090|organelle membrane	0.019432	6.25233	1593,66002,4051	CYP27A1,CYP4F12,CYP4F3
	GO:0016020|membrane	0.0209393	2.55904	2330,6580,1593,66002,4051	FMO5,SLC22A1,CYP27A1,CYP4F12,CYP4F3
	GO:0005789|endoplasmic reticulum membrane	0.0209393	12.9245	66002,4051	CYP4F12,CYP4F3
	GO:0006629|lipid metabolic process	0.0417428	8.74449	1593,4051	CYP27A1,CYP4F3
	GO:0044444|cytoplasmic part	0.0441591	2.88327	2330,1593,66002,4051	FMO5,CYP27A1,CYP4F12,CYP4F3
	GO:0044422|organelle part	0.0441591	2.89035	2330,1593,66002,4051	FMO5,CYP27A1,CYP4F12,CYP4F3
	GO:0044446|intracellular organelle part	0.0441591	2.90583	2330,1593,66002,4051	FMO5,CYP27A1,CYP4F12,CYP4F3
	GO:0003824|catalytic activity	0.0489219	2.74477	2330,1593,66002,4051	FMO5,CYP27A1,CYP4F12,CYP4F3
	GO:0016021|integral to membrane	0.0489219	2.76575	2330,6580,66002,4051	FMO5,SLC22A1,CYP4F12,CYP4F3
	GO:0031224|intrinsic to membrane	0.0495231	2.7079	2330,6580,66002,4051	FMO5,SLC22A1,CYP4F12,CYP4F3
