# Supplementary material for: Transcriptome and Network Changes in Climbers at Extreme Altitudes
Source: PLoS One. 2012 Feb 29;7(2):e31645. doi: 10.1371/journal.pone.0031645 (PMC3290542; doi:10.1371/journal.pone.0031645)
Supplement: Table S7 — GO/KEGG enriched in down-regulated modules. (XLS) [file pone.0031645.s015.xls]

## Sheet: Sheet1
Suppelemntary table 7 | GO/KEGG enriched in down-regulated modules
	GO/KEGG term	P-value	Fold change	Gene IDs	Gene symbols
Ribosome (23)
	GO:0006414|translational elongation	2.42805e-38	145.738	6125,6124,6141,6160,11224,6169,6223,6203,6208,6189,6154,6155,6157,9045,6143,6168,6133,6136,6218	RPL5,RPL4,RPL18,RPL31,RPL35,RPL38,RPS19,RPS9,RPS14,RPS3A,RPL26,RPL27,RPL27A,RPL14,RPL19,RPL37A,RPL9,RPL12,RPS17
	GO:0003735|structural constituent of ribosome	1.99297e-37	97.7125	6125,6124,6141,6160,11224,6169,6166,6223,6203,6208,6189,6154,6155,6157,9045,6143,6168,6133,6136,6218	RPL5,RPL4,RPL18,RPL31,RPL35,RPL38,RPL36AL,RPS19,RPS9,RPS14,RPS3A,RPL26,RPL27,RPL27A,RPL14,RPL19,RPL37A,RPL9,RPL12,RPS17
	GO:0005840|ribosome	9.38961e-36	79.9004	6125,6124,6141,6160,11224,6169,6166,6223,6203,6208,6189,6154,6155,6157,9045,6143,6168,6133,6136,6218	RPL5,RPL4,RPL18,RPL31,RPL35,RPL38,RPL36AL,RPS19,RPS9,RPS14,RPS3A,RPL26,RPL27,RPL27A,RPL14,RPL19,RPL37A,RPL9,RPL12,RPS17
	GO:0030529|ribonucleoprotein complex	2.40738e-27	30.805	6125,6124,6141,6160,11224,6169,6166,6223,6203,6208,6189,6154,6155,6157,9045,6143,6168,6133,6136,6218	RPL5,RPL4,RPL18,RPL31,RPL35,RPL38,RPL36AL,RPS19,RPS9,RPS14,RPS3A,RPL26,RPL27,RPL27A,RPL14,RPL19,RPL37A,RPL9,RPL12,RPS17
	GO:0034645|cellular macromolecule biosynthetic process	2.81212e-27	24.5174	6125,6124,6141,6160,11224,6169,6166,6223,6203,6208,6189,6154,6155,6157,9045,6143,6168,6133,4666,6136,6218	RPL5,RPL4,RPL18,RPL31,RPL35,RPL38,RPL36AL,RPS19,RPS9,RPS14,RPS3A,RPL26,RPL27,RPL27A,RPL14,RPL19,RPL37A,RPL9,NACA,RPL12,RPS17
	GO:0009059|macromolecule biosynthetic process	6.43582e-27	23.3787	6125,6124,6141,6160,11224,6169,6166,6223,6203,6208,6189,6154,6155,6157,9045,6143,6168,6133,4666,6136,6218	RPL5,RPL4,RPL18,RPL31,RPL35,RPL38,RPL36AL,RPS19,RPS9,RPS14,RPS3A,RPL26,RPL27,RPL27A,RPL14,RPL19,RPL37A,RPL9,NACA,RPL12,RPS17
	GO:0033279|ribosomal subunit	7.90799e-27	95.088	6125,6124,6141,6160,11224,6169,6223,6203,6208,6189,6154,6157,9045,6143,6218	RPL5,RPL4,RPL18,RPL31,RPL35,RPL38,RPS19,RPS9,RPS14,RPS3A,RPL26,RPL27A,RPL14,RPL19,RPS17
	GO:0005198|structural molecule activity	6.21299e-26	25.3568	6125,6124,6141,6160,11224,6169,6166,6223,6203,6208,6189,6154,6155,6157,9045,6143,6168,6133,6136,6218	RPL5,RPL4,RPL18,RPL31,RPL35,RPL38,RPL36AL,RPS19,RPS9,RPS14,RPS3A,RPL26,RPL27,RPL27A,RPL14,RPL19,RPL37A,RPL9,RPL12,RPS17
	GO:0044445|cytosolic part	1.3305e-25	78.2697	6125,6124,6141,6160,11224,6169,6223,6203,6208,6189,6154,6157,9045,6143,6218	RPL5,RPL4,RPL18,RPL31,RPL35,RPL38,RPS19,RPS9,RPS14,RPS3A,RPL26,RPL27A,RPL14,RPL19,RPS17
	GO:0022625|cytosolic large ribosomal subunit	2.95461e-21	213.068	6125,6124,6141,6160,11224,6169,6154,6157,9045,6143	RPL5,RPL4,RPL18,RPL31,RPL35,RPL38,RPL26,RPL27A,RPL14,RPL19
	GO:0044249|cellular biosynthetic process	3.37605e-21	12.1753	6125,6124,6141,6160,11224,6169,6166,6223,6203,6208,6189,6154,6155,6157,9045,6143,6168,6133,4666,6136,6218	RPL5,RPL4,RPL18,RPL31,RPL35,RPL38,RPL36AL,RPS19,RPS9,RPS14,RPS3A,RPL26,RPL27,RPL27A,RPL14,RPL19,RPL37A,RPL9,NACA,RPL12,RPS17
	GO:0009058|biosynthetic process	1.90065e-20	11.1242	6125,6124,6141,6160,11224,6169,6166,6223,6203,6208,6189,6154,6155,6157,9045,6143,6168,6133,4666,6136,6218	RPL5,RPL4,RPL18,RPL31,RPL35,RPL38,RPL36AL,RPS19,RPS9,RPS14,RPS3A,RPL26,RPL27,RPL27A,RPL14,RPL19,RPL37A,RPL9,NACA,RPL12,RPS17
	GO:0003723|RNA binding	1.90065e-20	18.9393	6125,6124,6141,6160,11224,6169,6223,6203,6208,6189,6154,6157,23567,9045,6143,6133,6136,8666	RPL5,RPL4,RPL18,RPL31,RPL35,RPL38,RPS19,RPS9,RPS14,RPS3A,RPL26,RPL27A,ZNF346,RPL14,RPL19,RPL9,RPL12,EIF3G
	GO:0005829|cytosol	8.55763e-20	12.1946	6125,6124,6141,6160,11224,6169,6223,6203,6208,6189,6154,6155,6157,9045,6143,6168,6133,6136,8666,6218	RPL5,RPL4,RPL18,RPL31,RPL35,RPL38,RPS19,RPS9,RPS14,RPS3A,RPL26,RPL27,RPL27A,RPL14,RPL19,RPL37A,RPL9,RPL12,EIF3G,RPS17
	GO:0015934|large ribosomal subunit	8.18758e-19	123.717	6125,6124,6141,6160,11224,6169,6154,6157,9045,6143	RPL5,RPL4,RPL18,RPL31,RPL35,RPL38,RPL26,RPL27A,RPL14,RPL19
	GO:0043228|non-membrane-bounded organelle	6.68987e-18	8.29877	6125,6124,6141,6160,11224,6169,6166,6223,6203,6208,6189,6154,6155,6157,23567,9045,6143,6168,6133,6136,6218	RPL5,RPL4,RPL18,RPL31,RPL35,RPL38,RPL36AL,RPS19,RPS9,RPS14,RPS3A,RPL26,RPL27,RPL27A,ZNF346,RPL14,RPL19,RPL37A,RPL9,RPL12,RPS17
	GO:0043232|intracellular non-membrane-bounded organelle	6.68987e-18	8.29877	6125,6124,6141,6160,11224,6169,6166,6223,6203,6208,6189,6154,6155,6157,23567,9045,6143,6168,6133,6136,6218	RPL5,RPL4,RPL18,RPL31,RPL35,RPL38,RPL36AL,RPS19,RPS9,RPS14,RPS3A,RPL26,RPL27,RPL27A,ZNF346,RPL14,RPL19,RPL37A,RPL9,RPL12,RPS17
	GO:0005622|intracellular	2.75843e-16	8.01508	6125,6124,6141,6160,11224,6169,6166,6223,6203,6208,6189,6154,6155,6157,23567,9045,6143,6168,6133,6218	RPL5,RPL4,RPL18,RPL31,RPL35,RPL38,RPL36AL,RPS19,RPS9,RPS14,RPS3A,RPL26,RPL27,RPL27A,ZNF346,RPL14,RPL19,RPL37A,RPL9,RPS17
	GO:0032991|macromolecular complex	2.11158e-15	5.41906	6125,6124,6141,6160,11224,6169,6166,6223,6203,6208,6189,6154,6155,6157,9045,6143,6168,6133,4666,6136,8666,6218	RPL5,RPL4,RPL18,RPL31,RPL35,RPL38,RPL36AL,RPS19,RPS9,RPS14,RPS3A,RPL26,RPL27,RPL27A,RPL14,RPL19,RPL37A,RPL9,NACA,RPL12,EIF3G,RPS17
	GO:0044260|cellular macromolecule metabolic process	4.02114e-14	4.72423	6125,6124,6141,6160,11224,6169,6166,6223,6203,6208,6189,6154,6155,6157,23567,9045,6143,6168,6133,4666,6136,6218	RPL5,RPL4,RPL18,RPL31,RPL35,RPL38,RPL36AL,RPS19,RPS9,RPS14,RPS3A,RPL26,RPL27,RPL27A,ZNF346,RPL14,RPL19,RPL37A,RPL9,NACA,RPL12,RPS17
	GO:0043170|macromolecule metabolic process	6.4153e-13	4.15128	6125,6124,6141,6160,11224,6169,6166,6223,6203,6208,6189,6154,6155,6157,23567,9045,6143,6168,6133,4666,6136,6218	RPL5,RPL4,RPL18,RPL31,RPL35,RPL38,RPL36AL,RPS19,RPS9,RPS14,RPS3A,RPL26,RPL27,RPL27A,ZNF346,RPL14,RPL19,RPL37A,RPL9,NACA,RPL12,RPS17
	GO:0044444|cytoplasmic part	3.47229e-11	3.44739	6125,6124,6141,6160,11224,6169,6166,6223,6203,6208,6189,6154,6155,6157,9045,6143,6168,6133,4666,6136,8666,6218	RPL5,RPL4,RPL18,RPL31,RPL35,RPL38,RPL36AL,RPS19,RPS9,RPS14,RPS3A,RPL26,RPL27,RPL27A,RPL14,RPL19,RPL37A,RPL9,NACA,RPL12,EIF3G,RPS17
	GO:0044237|cellular metabolic process	5.44744e-11	3.3696	6125,6124,6141,6160,11224,6169,6166,6223,6203,6208,6189,6154,6155,6157,23567,9045,6143,6168,6133,4666,6136,6218	RPL5,RPL4,RPL18,RPL31,RPL35,RPL38,RPL36AL,RPS19,RPS9,RPS14,RPS3A,RPL26,RPL27,RPL27A,ZNF346,RPL14,RPL19,RPL37A,RPL9,NACA,RPL12,RPS17
	GO:0003676|nucleic acid binding	1.52709e-10	4.48012	6125,6124,6141,6160,11224,6169,6223,6203,6208,6189,6154,6157,23567,9045,6143,6133,4666,6136,8666	RPL5,RPL4,RPL18,RPL31,RPL35,RPL38,RPS19,RPS9,RPS14,RPS3A,RPL26,RPL27A,ZNF346,RPL14,RPL19,RPL9,NACA,RPL12,EIF3G
	GO:0008152|metabolic process	2.85627e-09	2.79479	6125,6124,6141,6160,11224,6169,6166,6223,6203,6208,6189,6154,6155,6157,23567,9045,6143,6168,6133,4666,6136,6218	RPL5,RPL4,RPL18,RPL31,RPL35,RPL38,RPL36AL,RPS19,RPS9,RPS14,RPS3A,RPL26,RPL27,RPL27A,ZNF346,RPL14,RPL19,RPL37A,RPL9,NACA,RPL12,RPS17
	GO:0022627|cytosolic small ribosomal subunit	3.68315e-09	100.927	6223,6203,6208,6189,6218	RPS19,RPS9,RPS14,RPS3A,RPS17
	GO:0006364|rRNA processing	6.3822e-09	47.9402	6125,6223,6208,6154,9045,6218	RPL5,RPS19,RPS14,RPL26,RPL14,RPS17
	GO:0022613|ribonucleoprotein complex biogenesis	6.53097e-09	89.1911	6125,6223,6154,9045,6218	RPL5,RPS19,RPL26,RPL14,RPS17
	GO:0016072|rRNA metabolic process	7.61534e-09	46.0226	6125,6223,6208,6154,9045,6218	RPL5,RPS19,RPS14,RPL26,RPL14,RPS17
	GO:0044085|cellular component biogenesis	8.65803e-09	83.3743	6125,6223,6154,9045,6218	RPL5,RPS19,RPL26,RPL14,RPS17
	GO:0015935|small ribosomal subunit	3.59025e-08	62.8724	6223,6203,6208,6189,6218	RPS19,RPS9,RPS14,RPS3A,RPS17
	GO:0034470|ncRNA processing	3.24158e-07	24.2224	6125,6223,6208,6154,9045,6218	RPL5,RPS19,RPS14,RPL26,RPL14,RPS17
	GO:0042273|ribosomal large subunit biogenesis	5.8071e-07	230.113	6125,6154,9045	RPL5,RPL26,RPL14
	GO:0009987|cellular process	7.09879e-07	1.92283	6125,6124,6141,6160,11224,6169,6166,6223,6203,6208,6189,6154,6155,6157,23567,9045,6143,6168,6133,4666,6136,8666,6218	RPL5,RPL4,RPL18,RPL31,RPL35,RPL38,RPL36AL,RPS19,RPS9,RPS14,RPS3A,RPL26,RPL27,RPL27A,ZNF346,RPL14,RPL19,RPL37A,RPL9,NACA,RPL12,EIF3G,RPS17
	GO:0034660|ncRNA metabolic process	9.87087e-07	19.7522	6125,6223,6208,6154,9045,6218	RPL5,RPS19,RPS14,RPL26,RPL14,RPS17
	GO:0043229|intracellular organelle	2.04657e-06	2.02071	6125,6124,6141,6160,11224,6169,6166,6223,6203,6208,6189,6154,6155,6157,23567,9045,6143,6168,6133,4666,6136,6218	RPL5,RPL4,RPL18,RPL31,RPL35,RPL38,RPL36AL,RPS19,RPS9,RPS14,RPS3A,RPL26,RPL27,RPL27A,ZNF346,RPL14,RPL19,RPL37A,RPL9,NACA,RPL12,RPS17
	GO:0043226|organelle	2.06323e-06	2.01733	6125,6124,6141,6160,11224,6169,6166,6223,6203,6208,6189,6154,6155,6157,23567,9045,6143,6168,6133,4666,6136,6218	RPL5,RPL4,RPL18,RPL31,RPL35,RPL38,RPL36AL,RPS19,RPS9,RPS14,RPS3A,RPL26,RPL27,RPL27A,ZNF346,RPL14,RPL19,RPL37A,RPL9,NACA,RPL12,RPS17
	GO:0005730|nucleolus	3.56577e-06	8.81659	6125,11224,6223,6203,6208,6189,23567,6133	RPL5,RPL35,RPS19,RPS9,RPS14,RPS3A,ZNF346,RPL9
	GO:0006396|RNA processing	9.64713e-06	9.70941	6125,6223,6208,6154,23567,9045,6218	RPL5,RPS19,RPS14,RPL26,ZNF346,RPL14,RPS17
	GO:0044446|intracellular organelle part	1.02178e-05	2.68473	6125,6124,6141,6160,11224,6169,6223,6203,6208,6189,6154,6157,23567,9045,6143,6133,6218	RPL5,RPL4,RPL18,RPL31,RPL35,RPL38,RPS19,RPS9,RPS14,RPS3A,RPL26,RPL27A,ZNF346,RPL14,RPL19,RPL9,RPS17
	GO:0044422|organelle part	1.07956e-05	2.67044	6125,6124,6141,6160,11224,6169,6223,6203,6208,6189,6154,6157,23567,9045,6143,6133,6218	RPL5,RPL4,RPL18,RPL31,RPL35,RPL38,RPS19,RPS9,RPS14,RPS3A,RPL26,RPL27A,ZNF346,RPL14,RPL19,RPL9,RPS17
	GO:0019843|rRNA binding	1.36708e-05	79.3493	6125,6203,6133	RPL5,RPS9,RPL9
	GO:0006413|translational initiation	1.48239e-05	76.7043	6189,8666,6218	RPS3A,EIF3G,RPS17
	GO:0044424|intracellular part	1.8393e-05	1.65079	6125,6124,6141,6160,11224,6169,6166,6223,6203,6208,6189,6154,6155,6157,23567,9045,6143,6168,6133,4666,6136,8666,6218	RPL5,RPL4,RPL18,RPL31,RPL35,RPL38,RPL36AL,RPS19,RPS9,RPS14,RPS3A,RPL26,RPL27,RPL27A,ZNF346,RPL14,RPL19,RPL37A,RPL9,NACA,RPL12,EIF3G,RPS17
	GO:0042274|ribosomal small subunit biogenesis	0.000134091	153.409	6223,6218	RPS19,RPS17
	GO:0016070|RNA metabolic process	0.000152782	6.17161	6125,6223,6208,6154,23567,9045,6218	RPL5,RPS19,RPS14,RPL26,ZNF346,RPL14,RPS17
	GO:0030218|erythrocyte differentiation	0.00114099	52.8996	6223,6208	RPS19,RPS14
	GO:0045182|translation regulator activity	0.00119607	51.1362	6203,6208	RPS9,RPS14
	GO:0006139|nucleobase, nucleoside, nucleotide and nucleic acid metabolic process	0.00141268	3.68328	6125,6223,6208,6154,23567,9045,4666,6218	RPL5,RPS19,RPS14,RPL26,ZNF346,RPL14,NACA,RPS17
	GO:0044428|nuclear part	0.0028894	3.2938	6125,11224,6223,6203,6208,6189,23567,6133	RPL5,RPL35,RPS19,RPS9,RPS14,RPS3A,ZNF346,RPL9
	GO:0006807|nitrogen compound metabolic process	0.00526382	2.99042	6125,6223,6208,6154,23567,9045,4666,6218	RPL5,RPS19,RPS14,RPL26,ZNF346,RPL14,NACA,RPS17
	GO:0003729|mRNA binding	0.00529119	23.2437	11224,6208	RPL35,RPS14
	GO:0030099|myeloid cell differentiation	0.0063252	21.0149	6223,6208	RPS19,RPS14
	GO:0008150|biological_process	0.00904646	1.24996	6125,6124,6141,6160,11224,6169,6166,6223,6203,6208,6189,6154,6155,6157,23567,9045,6143,6168,6133,4666,6136,8666,6218	RPL5,RPL4,RPL18,RPL31,RPL35,RPL38,RPL36AL,RPS19,RPS9,RPS14,RPS3A,RPL26,RPL27,RPL27A,ZNF346,RPL14,RPL19,RPL37A,RPL9,NACA,RPL12,EIF3G,RPS17
	GO:0006412|translation	0.0225788	10.6534	6166,4666	RPL36AL,NACA
	GO:0005737|cytoplasm	0.0235841	1.89479	6125,6141,11224,6166,6203,6189,23567,9045,6133,4666,8666	RPL5,RPL18,RPL35,RPL36AL,RPS9,RPS3A,ZNF346,RPL14,RPL9,NACA,EIF3G
	GO:0044464|cell part	0.0274014	1.18841	6125,6124,6141,6160,11224,6169,6166,6223,6203,6208,6189,6154,6155,6157,23567,9045,6143,6168,6133,4666,6136,8666,6218	RPL5,RPL4,RPL18,RPL31,RPL35,RPL38,RPL36AL,RPS19,RPS9,RPS14,RPS3A,RPL26,RPL27,RPL27A,ZNF346,RPL14,RPL19,RPL37A,RPL9,NACA,RPL12,EIF3G,RPS17
	GO:0003674|molecular_function	0.039672	1.16858	6125,6124,6141,6160,11224,6169,6166,6223,6203,6208,6189,6154,6155,6157,23567,9045,6143,6168,6133,4666,6136,8666,6218	RPL5,RPL4,RPL18,RPL31,RPL35,RPL38,RPL36AL,RPS19,RPS9,RPS14,RPS3A,RPL26,RPL27,RPL27A,ZNF346,RPL14,RPL19,RPL37A,RPL9,NACA,RPL12,EIF3G,RPS17
	03010|Ribosome	3.25597e-24	44.1889	6141,6160,11224,6169,6166,6203,6154,6155,6157,9045,6143,6168,6133,6136	RPL18,RPL31,RPL35,RPL38,RPL36AL,RPS9,RPL26,RPL27,RPL27A,RPL14,RPL19,RPL37A,RPL9,RPL12
Defense response to bacterium (5)
	GO:0009617|response to bacterium	9.19174e-05	87.481	1511,5473,1669	CTSG,PPBP,DEFA4
	GO:0042742|defense response to bacterium	9.19174e-05	96.2291	1511,5473,1669	CTSG,PPBP,DEFA4
	GO:0051707|response to other organism	0.00041099	42.1721	1511,5473,1669	CTSG,PPBP,DEFA4
	GO:0002376|immune system process	0.00041099	17.1074	1991,1511,5473,1088	ELANE,CTSG,PPBP,CEACAM8
	GO:0009607|response to biotic stimulus	0.00136926	26.1363	1511,5473,1669	CTSG,PPBP,DEFA4
	GO:0051704|multi-organism process	0.00211468	17.2961	1511,5473,1669	CTSG,PPBP,DEFA4
	GO:0008201|heparin binding	0.00211468	64.1527	1991,1511	ELANE,CTSG
	GO:0030141|secretory granule	0.00211468	64.7413	1991,1511	ELANE,CTSG
	GO:0006955|immune response	0.00211468	17.7604	1511,5473,1088	CTSG,PPBP,CEACAM8
	GO:0006952|defense response	0.00211468	18.6688	1511,5473,1669	CTSG,PPBP,DEFA4
	GO:0050896|response to stimulus	0.00211468	5.35905	1991,1511,5473,1669,1088	ELANE,CTSG,PPBP,DEFA4,CEACAM8
	GO:0005615|extracellular space	0.00222215	16.5136	5473,1669,1088	PPBP,DEFA4,CEACAM8
	GO:0001871|pattern binding	0.0029975	43.8311	1991,1511	ELANE,CTSG
	GO:0030247|polysaccharide binding	0.0029975	43.8311	1991,1511	ELANE,CTSG
	GO:0004252|serine-type endopeptidase activity	0.0029975	45.8234	1991,1511	ELANE,CTSG
	GO:0005539|glycosaminoglycan binding	0.0029975	48.0054	1991,1511	ELANE,CTSG
	GO:0009986|cell surface	0.00322026	38.7736	1991,1511	ELANE,CTSG
	GO:0017171|serine hydrolase activity	0.00322026	39.6449	1991,1511	ELANE,CTSG
	GO:0008236|serine-type peptidase activity	0.00322026	40.0955	1991,1511	ELANE,CTSG
	GO:0044421|extracellular region part	0.00415307	11.2131	5473,1669,1088	PPBP,DEFA4,CEACAM8
	GO:0030246|carbohydrate binding	0.0110788	19.7117	1991,1511	ELANE,CTSG
	GO:0040011|locomotion	0.0112284	17.9107	1991,5473	ELANE,PPBP
	GO:0031988|membrane-bounded vesicle	0.0112284	18.1409	1991,1511	ELANE,CTSG
	GO:0016023|cytoplasmic membrane-bounded vesicle	0.0112284	18.6195	1991,1511	ELANE,CTSG
	GO:0004175|endopeptidase activity	0.0112284	19.021	1991,1511	ELANE,CTSG
	GO:0006950|response to stress	0.0119782	7.10416	1511,5473,1669	CTSG,PPBP,DEFA4
	GO:0005576|extracellular region	0.0189317	5.68791	1991,5473,1669	ELANE,PPBP,DEFA4
	GO:0008233|peptidase activity	0.0189317	12.4021	1991,1511	ELANE,CTSG
	GO:0031982|vesicle	0.0189317	12.6693	1991,1511	ELANE,CTSG
	GO:0070011|peptidase activity, acting on L-amino acid peptides	0.0189317	12.8073	1991,1511	ELANE,CTSG
	GO:0031410|cytoplasmic vesicle	0.0189317	13.1412	1991,1511	ELANE,CTSG
	04080|Neuroactive ligand-receptor interaction	0.0160626	8.86734	1511,1669	CTSG,DEFA4
