# Supplementary material for: Transcriptome and Network Changes in Climbers at Extreme Altitudes
Source: PLoS One. 2012 Feb 29;7(2):e31645. doi: 10.1371/journal.pone.0031645 (PMC3290542; doi:10.1371/journal.pone.0031645)
Supplement: Table S10 — Physiological indexes for each sample at each sampling location. (XLS) [file pone.0031645.s018.xls]

## Sheet: Sheet1
Supplementary table 10 | Physiological indexes for each sample at each sampling location
Altitude	Lasa 3650m	ABC 5600m	DR 4400m	SZ 100m
Time	Sep. 9th	Sep. 26th	Oct. 4th	Nov. 1st
A
SpO2	87	80	87	97
HR	77	96	80	66
SBP	110	116	-	112
DBP	70	73	-	67
B
SPO2	82	81	86	96
HR	66	79	70	65
SBP	110	120	125	122
DBP	75	77	80	76
C
SPO2	86	82	86	97
HR	83	92	86	72
SBP	115	115	-	110
DBP	75	73	-	74
D
SPO2	85	78	80	98
HR	75	88	83	69
SBP	95	92	-	92
DBP	65	62	-	60
SpO2: Blood oxygen saturation
HR: Heart rate
SBP: Systolic Blood Pressure
DBP: Diastolic Blood Pressure
