# Supplementary material for: Transcriptome and Network Changes in Climbers at Extreme Altitudes
Source: PLoS One. 2012 Feb 29;7(2):e31645. doi: 10.1371/journal.pone.0031645 (PMC3290542; doi:10.1371/journal.pone.0031645)
Supplement: Table S11 — Data summary of RNA-seq. (XLS) [file pone.0031645.s019.xls]

## Sheet: Sheet1
Supplementary table 11 | Data summary of RNA-seq
Summary			B-3650	B-5600	B-4400	B-100	A-3650	A-5600	A-4400	A-100	C-3650	C-5600	C-4400	C-100	D-5600	D-4400	D-100
Raw Data (# of reads)	Total		8658273	8873552	8872083	8395831	10372270	8978252	5895635	10278299	7896745	8133917	7526235	5595889	9129163	8766938	9127681
Raw Data	Distinct Tag		1755593	587001	547511	793132	666722	612518	489208	748303	766951	699691	645184	943929	438933	599700	578041
Clean Tag	Total	number	7590902	8497143	8430353	7971078	9916599	8588835	5580657	9552491	7451769	7703078	7121085	4787175	8919472	8477953	8873725
Clean Tag	Distinct Tag	number	688516	211307	175609	368868	219347	223473	174350	230443	322714	269192	240775	262299	229538	311034	324683
All Tag Mapping to Gene	Total	number	4120455	6924252	6919809	5359457	6700997	6744206	4524904	6633940	5536877	6453220	5807353	3648034	7020058	6554582	5986093
All Tag Mapping to Gene	Total	% of clean tag	0.5428	0.8149	0.8208	0.6724	0.6757	0.7852	0.8108	0.6945	0.743	0.8377	0.8155	0.762	0.787	0.7731	0.6746
All Tag Mapping to Gene	Distinct Tag	number	111645	95353	90529	128689	95498	104213	96899	105926	137489	120029	119011	120442	106712	123585	115830
All Tag Mapping to Gene	Distinct Tag	% of clean tag	0.1622	0.4513	0.5155	0.3489	0.4354	0.4663	0.5558	0.4597	0.426	0.4459	0.4943	0.4592	0.4649	0.3973	0.3567
Unambiguous Tag Mapping to Gene	Total	number	2941389	5594989	5661114	4291098	5309683	5453626	3602264	5123798	4439315	4439980	4444039	2897901	5596541	5196312	4750724
Unambiguous Tag Mapping to Gene	Total	% of clean tag	0.3875	0.6585	0.6715	0.5383	0.5354	0.635	0.6455	0.5364	0.5957	0.5764	0.6241	0.6053	0.6275	0.6129	0.5354
Unambiguous Tag Mapping to Gene	Distinct Tag	number	85994	81755	78208	108539	80582	89546	85891	89405	119353	103796	105012	102301	93052	106782	97736
Unambiguous Tag Mapping to Gene	Distinct Tag	% of clean tag	0.1249	0.3869	0.4454	0.2942	0.3674	0.4007	0.4926	0.388	0.3698	0.3856	0.4361	0.39	0.4054	0.3433	0.301
All Tag-mapped Genes		number	17369	15917	15734	16405	15568	16200	15253	16008	16870	16275	16291	16013	16391	16922	16650
All Tag-mapped Genes		% of ref genes	0.6785	0.6218	0.6146	0.6408	0.6332	0.6328	0.5958	0.6511	0.659	0.6358	0.6364	0.6255	0.6403	0.661	0.6504
Unambiguous Tag-mapped Genes		number	14429	12937	12716	13425	12513	13230	12193	13018	13772	13245	13182	12992	13369	13858	13652
Unambiguous Tag-mapped Genes		% of ref genes	0.5637	0.5054	0.4967	0.5244	0.5089	0.5168	0.4763	0.5295	0.538	0.5174	0.5149	0.5075	0.5222	0.5413	0.5333
Mapping to Genome	Total	number	7437374	8289819	8239669	7427529	8533352	8345288	5421185	8289948	7068804	7459749	6875303	4587350	8628184	8188154	8409943
Mapping to Genome	Total	% of clean tag	0.9798	0.9756	0.9774	0.9318	0.8605	0.9716	0.9714	0.8678	0.9486	0.9684	0.9655	0.9583	0.9673	0.9658	0.9477
Mapping to Genome	Distinct Tag	number	680072	202418	168158	349009	187735	215201	166189	195628	309964	257971	227779	252659	217384	298675	311384
Mapping to Genome	Distinct Tag	% of clean tag	0.9877	0.9579	0.9576	0.9462	0.8559	0.963	0.9532	0.8489	0.9605	0.9583	0.946	0.9632	0.9471	0.9603	0.959
Mapping to mitochondrion	Total	number	54062	61111	41971	17857	44328	84368	39919	50756	56745	28018	28016	31714	54728	43467	71033
Mapping to mitochondrion	Total	% of clean tag	0.0071	0.0072	0.005	0.0022	0.0045	0.0098	0.0072	0.0053	0.0076	0.0036	0.0039	0.0066	0.0061	0.0051	0.008
Mapping to mitochondrion	Distinct Tag	number	172	164	139	270	203	238	159	226	269	179	178	228	179	168	239
Mapping to mitochondrion	Distinct Tag	% of clean tag	0.0002	0.0008	0.0008	0.0007	0.0009	0.0011	0.0009	0.001	0.0008	0.0007	0.0007	0.0009	0.0008	0.0005	0.0007
Unknown Tag	Total	number	99466	146213	148713	525692	1338919	159179	119553	1211787	326220	215311	217766	168111	236560	246332	392749
Unknown Tag	Total	% of clean tag	0.0131	0.0172	0.0176	0.0659	0.135	0.0185	0.0214	0.1269	0.0438	0.028	0.0306	0.0351	0.0265	0.0291	0.0443
Unknown Tag	Distinct Tag	number	8272	8725	7312	19589	31409	8034	8002	34589	12481	11042	12818	9412	11975	12191	13060
Unknown Tag	Distinct Tag	% of clean tag	0.012	0.0413	0.0416	0.0531	0.1432	0.036	0.0459	0.1501	0.0387	0.041	0.0532	0.0359	0.0522	0.0392	0.0402
Total: Number of all the tags
Distinct tag: Number of different types of tags
Raw Data: All sequenced tags without any filtering
Clean Tag: Tags with no “N”s or adaptor sequence
All Tag Mapping to Gene: We use pattern matching to match sequenced tags with “theoretical” tags generated from reference genes according to the experiment procedure. 0 or 1 mismatch is allowed.
Unambiguous Tag Mapping to Gene: Tags uniquely mapping to one gene
All Tag-mapped Genes: Reference genes that mapped by tags in this experiment
Unambiguous Tag-mapped Genes: Reference genes that mapped by tags in this experiment and whose expression levels can be determined
Mapping to mitochondrion: Tags mapping to mitochondrion
Unknown Tag: Tags can not mapping to reference genes or mitochondrion sequence.
