# Supplementary material for: Transcriptome and Network Changes in Climbers at Extreme Altitudes
Source: PLoS One. 2012 Feb 29;7(2):e31645. doi: 10.1371/journal.pone.0031645 (PMC3290542; doi:10.1371/journal.pone.0031645)
Supplement: Table S13 — Data summary of miRNA-seq. (XLS) [file pone.0031645.s021.xls]

## Sheet: Sheet1
Supplementary table 13 | Data summary of miRNA-seq
Table1: yield and mapping statistics
	B-4400	B-4400	A-4400	C-5600	D-5600	D-100	C-4400	C-100	B-5600	B-3650	B-100	A-5600	A-3650	A-100
# reads	11085304	6435980	8164223	10848917	5609088	6655046	6641345	7807578	7637320	4708372	5382133	7558694	8046403	7374018
# match genome	8447898	4767560	6353517	8511156	3899543	4861076	4928904	5935639	5736397	2852256	3559532	5704064	6020617	5276544
% match genome	0.762081	0.740767	0.778215	0.784517	0.695219	0.730435	0.742154	0.760241	0.751101	0.605784	0.661361	0.754636	0.748237	0.715559
Table2: Distribution of small RNAs among different small RNA categories
	D-4400	B-4400	A-4400	C-5600	D-5600	D-100	C-4400	C-100	B-5600	B-3650	B-100	A-5600	A-3650	A-100
total (match genome)	8447898	4767560	6353517	8511156	3899543	4861076	4928904	5935639	5736397	2852256	3559532	5704064	6020617	5276544
exon_antisense	0.0003	0.0003	0.0005	0.0003	0.0003	0.0003	0.0004	0.0002	0.0004	0.0002	0.0003	0.0003	0.0003	0.0003
exon_sense	0.0041	0.0059	0.006	0.0045	0.0055	0.0048	0.0056	0.0058	0.0064	0.0034	0.0041	0.0051	0.0072	0.0052
intron_antisense	0.0008	0.0006	0.0007	0.0008	0.001	0.001	0.001	0.0008	0.0008	0.0007	0.0007	0.0007	0.0012	0.0008
intron_sense	0.0022	0.0023	0.0031	0.0023	0.003	0.003	0.0028	0.0025	0.0027	0.0019	0.0025	0.0028	0.0031	0.003
miRNA	0.6931	0.6838	0.7012	0.7064	0.6152	0.6279	0.6537	0.6594	0.6835	0.4846	0.5746	0.6782	0.6399	0.5876
rRNAetc	0.0658	0.061	0.0836	0.0699	0.0912	0.1089	0.0919	0.1065	0.0791	0.1143	0.0866	0.0871	0.1017	0.1257
repeat	0.0039	0.0058	0.007	0.0046	0.0054	0.0061	0.0054	0.0054	0.0055	0.0048	0.0045	0.0056	0.006	0.0066
unann	0.2299	0.2403	0.1979	0.2112	0.2784	0.2479	0.2393	0.2194	0.2216	0.3886	0.3268	0.2255	0.2406	0.2707
NOTE: 1, A-4400,B-4400,D-4400,C-5600 were not used in furter analysis. 2, exon_antisense ,exon_sense, intron_antisense, intron_sense : small RNAs derived from mRNAs/exons/introns. 3, rRNAetc: including rRNA,tRNA,snRNA,snoRNA etc. 4, repeat : piRNA. 5, unann: small RNAs can not be annotate with known data base.
Table 3 microRNA summary
	# of miRNA	# of miRNA*	# of hairpin
miRBase 13.0	703	182	706
sample	# of miRNA	# of miRNA*	# of hairpin	# of hairpin-matched reads (unique)	# hairpin-matched reads (total)
D-4400	405	119	428	5214	7688216
B-4400	307	79	329	2555	4401738
A-4400	335	87	359	3246	5726105
C-5600	374	109	402	3844	7668269
D-5600	384	112	410	4201	3451872
D-100	385	112	405	4410	4180218
C-4400	377	110	405	4387	4343337
C-100	387	117	416	4711	5150268
B-5600	377	113	393	4504	5221752
B-3650	380	109	397	4006	2289553
B-100	394	108	413	4414	3093657
A-5600	390	104	407	4632	5087289
A-3650	396	113	418	4694	5151240
A-100	406	115	425	4529	4335220
