# Supplementary material for: Transcriptome and Network Changes in Climbers at Extreme Altitudes
Source: PLoS One. 2012 Feb 29;7(2):e31645. doi: 10.1371/journal.pone.0031645 (PMC3290542; doi:10.1371/journal.pone.0031645)
Supplement: Table S14 — Expression profiles of microRNA genes. (XLS) [file pone.0031645.s022.xls]

## Sheet: Sheet1
Supplementary table 14 | Expression profiles of microRNA genes
note: The expression level of miRNA was normalized by RMM value, which is reads number per miRNA per million identical miRNA reads.
miRNA gene	D-4300	D-4300 normal (RMM)	B-4300	B-4300 normal (RMM)	A-4300	A-4300 normal (RMM)	C-5600	C-5600 normal (RMM)	D-5600	D-5600 normal (RMM)	D-100	D-100 normal (RMM)	C-4300	C-4300 normal (RMM)	C-100	C-100 normal (RMM)	B-5600	B-5600 normal (RMM)	B-3650	B-3650 normal (RMM)	B-100	B-100 normal (RMM)	A-5600	A-5600 normal (RMM)	A-3650	A-3650 normal (RMM)	A-100	A-100 normal (RMM)
hsa-let-7a	586457	73714.1	508796	111039	664518	111609	645869	81536.5	229475	62028.3	203385	44652.3	305058	66346	302918	55991	286956	53044.4	190232	80337.2	238125	74727	483915	92818.7	417539	78849.4	356128	80087.8
hsa-let-7a*	31	3.89651	15	3.27357	11	1.8475	34	4.29227	6	1.62183	1	0.219546	18	3.91476	12	2.21807	3	0.554556	4	1.68925	3	0.941442	6	1.15085	10	1.88843	6	1.34931
hsa-let-7a-2*	0	0	0	0	0	0	0	0	0	0	0	0	0	0	0	0	0	0	0	0	0	0	0	0	0	0	0	0
hsa-let-7b	175170	22017.8	329857	71987.3	436203	73262.4	199425	25176	113128	30579.1	133506	29310.7	198688	43212	203828	37675.3	555668	102716	71058	30008.6	100438	31518.9	611283	117249	360998	68172	282483	63526.2
hsa-let-7b*	53	6.66178	28	6.11066	123	20.6585	97	12.2456	15	4.05458	6	1.31728	70	15.2241	83	15.3416	19	3.51219	23	9.71317	48	15.0631	53	10.1658	61	11.5194	41	9.22028
hsa-let-7c	6407	805.321	5105	1114.1	6441	1081.8	5779	729.559	2743	741.447	4185	918.799	3237	704.004	3011	556.55	4443	821.297	1669	704.839	1933	606.602	8738	1676.02	7215	1362.5	6231	1401.26
hsa-let-7c*	0	0	0	0	0	0	0	0	0	0	0	0	0	0	0	0	0	0	0	0	0	0	0	0	0	0	0	0
hsa-let-7d	494570	62164.5	380025	82935.8	390481	65583.2	440372	55593.9	218376	59028.2	311493	68387	226668	49297.2	248544	45940.6	252045	46591	168010	70952.6	152450	47840.9	338576	64941.5	266190	50268.2	216014	48578.3
hsa-let-7d*	477	59.956	526	114.793	1243	208.768	369	46.5837	357	96.4989	207	45.446	369	80.2525	351	64.8784	280	51.7586	315	133.028	239	75.0015	695	133.306	1044	197.152	1056	237.479
hsa-let-7e	7895	992.354	2717	592.952	5573	936.013	14753	1862.46	3727	1007.43	7854	1724.31	6710	1459.33	7831	1447.47	2644	488.749	2356	994.967	2139	671.248	10869	2084.76	12080	2281.23	11079	2491.5
hsa-let-7e*	5	0.62847	0	0	0	0	0	0	1	0.270305	4	0.878183	1	0.217487	2	0.369678	0	0	3	1.26694	2	0.627628	4	0.767231	2	0.377686	7	1.57419
hsa-let-7f	597761	75134.9	221600	48361.5	303940	51048.2	630739	79626.4	118963	32156.3	109562	24053.9	149065	32419.6	158608	29316.9	80682	14914.2	98475	41587.2	121555	38145.7	188266	36110.9	193911	36618.8	185236	41656.8
hsa-let-7f-1*	11	1.38263	0	0	20	3.3591	9	1.13619	2	0.54061	1	0.219546	12	2.60984	16	2.95742	5	0.92426	2	0.844624	2	0.627628	12	2.30169	2	0.377686	3	0.674655
hsa-let-7f-2*	0	0	0	0	0	0	0	0	0	0	0	0	0	0	1	0.184839	0	0	1	0.422312	0	0	0	0	0	0	0	0
hsa-let-7g	131334	16507.9	45106	9843.84	39280	6597.27	90831	11466.8	36454	9853.7	45764	10047.3	46397	10090.7	42536	7862.31	40603	7505.55	45052	19026	80582	25287.8	59083	11332.6	62178	11741.9	63237	14221.1
hsa-let-7g*	0	0	0	0	0	0	0	0	0	0	1	0.219546	0	0	1	0.184839	1	0.184852	0	0	0	0	0	0	0	0	0	0
hsa-let-7i	14616	1837.14	6190	1350.89	6950	1167.29	8836	1115.48	22938	6200.26	34778	7635.37	29668	6452.39	28425	5254.04	27472	5078.25	7164	3025.44	11274	3537.94	21982	4216.32	15054	2842.85	13322	2995.92
hsa-let-7i*	47	5.90762	6	1.30943	34	5.71047	32	4.03978	38	10.2716	90	19.7591	52	11.3093	63	11.6448	45	8.31834	22	9.29086	88	27.6156	60	11.5085	59	11.1417	66	14.8424
hsa-miR-1	22208	2791.41	46811	10215.9	34001	5710.63	17713	2236.14	2932	792.535	4451	977.199	1185	257.722	1048	193.711	473	87.435	1531	646.56	1416	444.361	742	142.321	1271	240.02	1754	394.448
hsa-miR-100	916	115.136	1436	313.39	2887	484.886	570	71.9586	94	25.4087	126	27.6628	552	120.053	650	120.145	772	142.706	284	119.937	485	152.2	967	185.478	851	160.706	810	182.157
hsa-miR-100*	0	0	0	0	0	0	0	0	0	0	0	0	0	0	0	0	0	0	0	0	0	0	0	0	0	0	0	0
hsa-miR-101	884365	111159	224117	48910.8	236429	39709.4	1088190	137376	230099	62196.9	224498	49287.6	249010	54156.3	259750	48011.9	68165	12600.4	60189	25418.5	108100	33923.3	87265	16738.1	153316	28952.7	144315	32454.3
hsa-miR-101*	13	1.63402	0	0	0	0	5	0.631216	3	0.810915	17	3.73228	1	0.217487	0	0	3	0.554556	0	0	8	2.51051	4	0.767231	13	2.45496	12	2.69862
hsa-miR-103	230985	29033.4	211887	46241.8	229425	38533.1	217664	27478.6	169371	45781.8	235652	51736.4	198718	43218.5	282757	52264.5	299133	55295.3	104868	44287	147841	46394.6	224145	42992.8	312089	58935.9	261270	58755.7
hsa-miR-103-2*	39	4.90206	0	0	7	1.17568	16	2.01989	2	0.54061	3	0.658638	8	1.73989	8	1.47871	14	2.58793	13	5.49005	10	3.13814	16	3.06892	63	11.8971	52	11.694
hsa-miR-103-as	0	0	0	0	0	0	0	0	0	0	0	0	0	0	0	0	0	0	0	0	0	0	0	0	0	0	0	0
hsa-miR-105	0	0	0	0	0	0	0	0	0	0	0	0	0	0	0	0	0	0	0	0	0	0	0	0	0	0	0	0
hsa-miR-105*	0	0	0	0	0	0	0	0	0	0	0	0	0	0	0	0	0	0	0	0	0	0	0	0	0	0	0	0
hsa-miR-106a	799	100.429	360	78.5656	541	90.8636	480	60.5967	268	72.4418	226	49.6174	560	121.792	799	147.686	499	92.2412	164	69.2592	223	69.9805	307	58.885	346	65.3397	279	62.7429
hsa-miR-106a*	11	1.38263	0	0	0	0	2	0.252486	5	1.35153	0	0	3	0.65246	8	1.47871	1	0.184852	0	0	2	0.627628	0	0	2	0.377686	3	0.674655
hsa-miR-106b	1658	208.401	364	79.4386	910	152.839	1007	127.127	787	212.73	1111	243.915	1167	253.807	1247	230.494	707	130.69	454	191.73	898	281.805	537	103.001	929	175.435	812	182.607
hsa-miR-106b*	2018	253.65	3481	759.686	6665	1119.42	2225	280.891	820	221.65	1146	251.6	934	203.132	1487	274.855	3873	715.932	1321	557.874	1641	514.969	4464	856.23	3082	582.015	2716	610.788
hsa-miR-107	117557	14776.2	160109	34941.8	188580	31672.9	161181	20348	110899	29976.6	121601	26697	133827	29105.6	148509	27450.2	122587	22660.5	35854	15141.6	51359	16117.2	83885	16089.8	82118	15507.4	55054	12380.8
hsa-miR-10a	808	101.561	58	12.6578	165	27.7126	659	83.1942	108	29.193	257	56.4233	128	27.8383	141	26.0623	85	15.7124	137	57.8567	152	47.6997	421	80.7511	449	84.7906	476	107.045
hsa-miR-10a*	0	0	0	0	0	0	1	0.126243	1	0.270305	5	1.09773	1	0.217487	1	0.184839	1	0.184852	2	0.844624	0	0	0	0	0	0	2	0.44977
hsa-miR-10b	6	0.754164	0	0	18	3.02319	7	0.883702	0	0	0	0	2	0.434973	0	0	0	0	2	0.844624	2	0.627628	0	0	0	0	1	0.224885
hsa-miR-10b*	0	0	0	0	0	0	0	0	0	0	0	0	0	0	0	0	0	0	0	0	0	0	0	0	0	0	0	0
hsa-miR-1178	0	0	0	0	0	0	0	0	0	0	0	0	0	0	0	0	0	0	0	0	0	0	0	0	0	0	0	0
hsa-miR-1179	5	0.62847	0	0	0	0	0	0	2	0.54061	4	0.878183	2	0.434973	2	0.369678	0	0	0	0	2	0.627628	1	0.191808	4	0.755373	7	1.57419
hsa-miR-1180	7	0.879858	3	0.654713	16	2.68728	2	0.252486	4	1.08122	0	0	8	1.73989	8	1.47871	18	3.32734	10	4.22312	2	0.627628	22	4.21977	1	0.188843	1	0.224885
hsa-miR-1181	0	0	0	0	0	0	0	0	0	0	0	0	0	0	0	0	0	0	0	0	0	0	0	0	0	0	0	0
hsa-miR-1182	0	0	0	0	0	0	0	0	0	0	0	0	0	0	0	0	0	0	0	0	0	0	0	0	0	0	0	0
hsa-miR-1183	0	0	0	0	0	0	0	0	0	0	0	0	0	0	0	0	0	0	0	0	0	0	0	0	0	0	0	0
hsa-miR-1184	0	0	0	0	0	0	0	0	0	0	0	0	0	0	0	0	0	0	0	0	0	0	0	0	0	0	0	0
hsa-miR-1185	148	18.6027	0	0	0	0	35	4.41851	32	8.64976	36	7.90365	15	3.2623	14	2.58774	7	1.29396	16	6.75699	10	3.13814	8	1.53446	11	2.07728	18	4.04793
hsa-miR-1197	4	0.502776	0	0	0	0	8	1.00994	4	1.08122	5	1.09773	1	0.217487	2	0.369678	0	0	4	1.68925	3	0.941442	1	0.191808	0	0	2	0.44977
hsa-miR-1200	0	0	0	0	0	0	0	0	0	0	0	0	0	0	0	0	0	0	0	0	0	0	0	0	0	0	0	0
hsa-miR-1201	3	0.377082	0	0	0	0	0	0	11	2.97336	17	3.73228	10	2.17487	14	2.58774	7	1.29396	3	1.26694	1	0.313814	7	1.34265	6	1.13306	5	1.12442
hsa-miR-1202	0	0	0	0	0	0	0	0	0	0	0	0	0	0	0	0	0	0	0	0	0	0	0	0	0	0	0	0
hsa-miR-1203	0	0	0	0	0	0	0	0	0	0	0	0	0	0	0	0	0	0	0	0	0	0	0	0	0	0	0	0
hsa-miR-1204	0	0	0	0	0	0	0	0	0	0	0	0	0	0	0	0	0	0	0	0	0	0	0	0	0	0	0	0
hsa-miR-1205	0	0	0	0	0	0	0	0	0	0	0	0	0	0	0	0	0	0	0	0	0	0	0	0	0	0	0	0
hsa-miR-1206	0	0	0	0	0	0	0	0	0	0	0	0	0	0	0	0	0	0	0	0	0	0	0	0	0	0	0	0
hsa-miR-1207-3p	0	0	0	0	0	0	0	0	0	0	0	0	0	0	0	0	0	0	0	0	0	0	0	0	0	0	0	0
hsa-miR-1207-5p	0	0	0	0	0	0	0	0	0	0	0	0	0	0	0	0	0	0	0	0	0	0	0	0	0	0	0	0
hsa-miR-1208	0	0	0	0	0	0	0	0	0	0	0	0	0	0	0	0	0	0	0	0	0	0	0	0	0	0	0	0
hsa-miR-122	37	4.65068	55	12.0031	55	9.23752	101	12.7506	8	2.16244	14	3.07364	16	3.47978	22	4.06645	22	4.06674	82	34.6296	55	17.2598	23	4.41158	10	1.88843	15	3.37327
hsa-miR-122*	0	0	0	0	0	0	0	0	0	0	0	0	0	0	0	0	0	0	0	0	0	0	0	0	0	0	0	0
hsa-miR-1224-3p	0	0	0	0	1	0.167955	0	0	0	0	0	0	0	0	0	0	0	0	0	0	0	0	0	0	0	0	0	0
hsa-miR-1224-5p	22	2.76527	180	39.2828	771	129.493	113	14.2655	53	14.3262	13	2.8541	72	15.659	104	19.2232	174	32.1642	23	9.71317	15	4.70721	149	28.5794	42	7.93141	37	8.32074
hsa-miR-1225-3p	0	0	0	0	0	0	0	0	0	0	0	0	0	0	0	0	0	0	0	0	0	0	0	0	0	0	0	0
hsa-miR-1225-5p	0	0	0	0	0	0	0	0	0	0	0	0	0	0	0	0	0	0	0	0	0	0	0	0	0	0	0	0
hsa-miR-1226	0	0	0	0	0	0	0	0	4	1.08122	2	0.439092	5	1.08743	2	0.369678	0	0	1	0.422312	8	2.51051	0	0	1	0.188843	1	0.224885
hsa-miR-1226*	0	0	0	0	0	0	0	0	0	0	0	0	0	0	0	0	0	0	0	0	0	0	0	0	0	0	0	0
hsa-miR-1227	1	0.125694	0	0	1	0.167955	1	0.126243	1	0.270305	1	0.219546	0	0	1	0.184839	2	0.369704	2	0.844624	3	0.941442	2	0.383616	0	0	0	0
hsa-miR-1228	0	0	0	0	0	0	0	0	0	0	0	0	0	0	0	0	0	0	0	0	0	0	0	0	0	0	0	0
hsa-miR-1228*	1	0.125694	16	3.49181	15	2.51932	7	0.883702	11	2.97336	6	1.31728	0	0	9	1.66355	24	4.43645	0	0	0	0	11	2.10989	10	1.88843	10	2.24885
hsa-miR-1229	4	0.502776	0	0	0	0	0	0	0	0	0	0	0	0	1	0.184839	2	0.369704	1	0.422312	1	0.313814	2	0.383616	1	0.188843	2	0.44977
hsa-miR-1231	0	0	0	0	0	0	0	0	0	0	0	0	0	0	0	0	0	0	0	0	0	0	0	0	0	0	0	0
hsa-miR-1233	0	0	0	0	0	0	0	0	0	0	0	0	1	0.217487	0	0	0	0	0	0	0	0	0	0	0	0	0	0
hsa-miR-1234	0	0	0	0	0	0	0	0	0	0	0	0	0	0	1	0.184839	0	0	0	0	0	0	0	0	0	0	1	0.224885
hsa-miR-1236	0	0	0	0	0	0	0	0	0	0	0	0	0	0	0	0	0	0	0	0	0	0	0	0	0	0	0	0
hsa-miR-1237	0	0	0	0	0	0	0	0	0	0	0	0	0	0	0	0	0	0	0	0	0	0	0	0	0	0	0	0
hsa-miR-1238	0	0	0	0	0	0	0	0	0	0	0	0	0	0	0	0	0	0	0	0	1	0.313814	1	0.191808	0	0	0	0
hsa-miR-124	2	0.251388	0	0	50	8.39775	3	0.378729	12	3.24366	7	1.53682	26	5.65465	12	2.21807	32	5.91526	4	1.68925	9	2.82433	451	86.5053	10	1.88843	29	6.52166
hsa-miR-124*	0	0	0	0	0	0	0	0	0	0	0	0	0	0	0	0	0	0	0	0	0	0	0	0	0	0	0	0
hsa-miR-1243	0	0	0	0	0	0	0	0	0	0	0	0	0	0	0	0	0	0	0	0	0	0	0	0	0	0	0	0
hsa-miR-1244	0	0	0	0	0	0	0	0	0	0	0	0	0	0	1	0.184839	0	0	0	0	0	0	2	0.383616	1	0.188843	0	0
hsa-miR-1245	0	0	0	0	0	0	0	0	0	0	0	0	0	0	0	0	0	0	0	0	0	0	0	0	0	0	0	0
hsa-miR-1246	0	0	0	0	0	0	0	0	2	0.54061	2	0.439092	1	0.217487	0	0	0	0	0	0	1	0.313814	2	0.383616	0	0	0	0
hsa-miR-1247	0	0	0	0	0	0	0	0	0	0	0	0	0	0	0	0	0	0	0	0	0	0	0	0	0	0	1	0.224885
hsa-miR-1248	10	1.25694	0	0	0	0	0	0	0	0	5	1.09773	0	0	0	0	0	0	0	0	1	0.313814	0	0	1	0.188843	1	0.224885
hsa-miR-1249	24	3.01665	3	0.654713	46	7.72593	37	4.67099	2	0.54061	3	0.658638	17	3.69727	28	5.17549	5	0.92426	17	7.1793	7	2.1967	25	4.7952	25	4.72108	13	2.9235
hsa-miR-1250	67	8.42149	11	2.40062	16	2.68728	65	8.2058	40	10.8122	91	19.9787	34	7.39454	45	8.31775	62	11.4608	21	8.86855	22	6.90391	58	11.1249	80	15.1075	70	15.7419
hsa-miR-1251	0	0	0	0	0	0	0	0	0	0	0	0	0	0	0	0	0	0	0	0	0	0	0	0	0	0	0	0
hsa-miR-1252	3	0.377082	0	0	0	0	11	1.38867	3	0.810915	0	0	0	0	1	0.184839	0	0	0	0	0	0	0	0	0	0	0	0
hsa-miR-1253	0	0	0	0	0	0	0	0	0	0	0	0	0	0	0	0	0	0	0	0	0	0	0	0	0	0	0	0
hsa-miR-1254	5	0.62847	57	12.4396	77	12.9325	11	1.38867	49	13.245	39	8.56229	40	8.69946	76	14.0478	139	25.6944	19	8.02393	23	7.21772	71	13.6184	31	5.85414	36	8.09586
hsa-miR-1255a	1312	164.91	40	8.72951	69	11.5889	1020	128.768	308	83.254	334	73.3283	261	56.764	289	53.4184	11	2.03337	13	5.49005	17	5.33484	8	1.53446	9	1.69959	11	2.47373
hsa-miR-1255b	112	14.0777	304	66.3443	572	96.0702	86	10.8569	77	20.8135	44	9.66002	93	20.2262	119	21.9958	160	29.5763	83	35.0519	82	25.7327	231	44.3076	108	20.3951	82	18.4406
hsa-miR-1256	99	12.4437	55	12.0031	4	0.67182	57	7.19586	24	6.48732	37	8.1232	18	3.91476	16	2.95742	20	3.69704	33	13.9363	45	14.1216	18	3.45254	40	7.55373	38	8.54563
hsa-miR-1257	0	0	0	0	0	0	0	0	0	0	0	0	0	0	0	0	0	0	0	0	0	0	0	0	0	0	0	0
hsa-miR-1258	1	0.125694	0	0	0	0	0	0	0	0	0	0	0	0	0	0	1	0.184852	0	0	0	0	3	0.575423	0	0	0	0
hsa-miR-1259	27	3.39374	0	0	1	0.167955	9	1.13619	2	0.54061	3	0.658638	22	4.7847	2	0.369678	0	0	4	1.68925	7	2.1967	3	0.575423	2	0.377686	4	0.89954
hsa-miR-125a-3p	2	0.251388	11	2.40062	6	1.00773	15	1.89365	1	0.270305	16	3.51273	3	0.65246	4	0.739355	5	0.92426	2	0.844624	5	1.56907	5	0.959039	13	2.45496	10	2.24885
hsa-miR-125a-5p	531	66.7435	122	26.625	246	41.3169	379	47.8461	790	213.541	986	216.472	934	203.132	768	141.956	236	43.6251	470	198.487	701	219.984	716	137.334	626	118.216	686	154.271
hsa-miR-125b	175	21.9964	87	18.9867	413	69.3654	103	13.003	120	32.4366	152	33.371	91	19.7913	94	17.3749	147	27.1732	85	35.8965	138	43.3063	253	48.5274	233	44.0005	207	46.5512
hsa-miR-125b-1*	0	0	0	0	0	0	0	0	0	0	0	0	0	0	0	0	0	0	0	0	0	0	2	0.383616	0	0	0	0
hsa-miR-125b-2*	3	0.377082	0	0	0	0	1	0.126243	2	0.54061	8	1.75637	4	0.869946	0	0	0	0	0	0	0	0	2	0.383616	3	0.56653	0	0
hsa-miR-126	345	43.3644	31	6.76537	60	10.0773	105	13.2555	196	52.9798	239	52.4715	219	47.6295	207	38.2616	219	40.4826	558	235.65	473	148.434	332	63.6802	445	84.0352	469	105.471
hsa-miR-126*	1478	185.776	117	25.5338	173	29.0562	536	67.6663	549	148.398	664	145.778	786	170.944	656	121.254	853	157.679	621	262.256	554	173.853	842	161.502	1078	203.573	1133	254.795
hsa-miR-1260	18	2.26249	3	0.654713	17	2.85523	28	3.53481	9	2.43275	9	1.97591	8	1.73989	2	0.369678	3	0.554556	1	0.422312	4	1.25526	2	0.383616	1	0.188843	0	0
hsa-miR-1261	0	0	0	0	0	0	0	0	0	0	0	0	0	0	1	0.184839	0	0	0	0	0	0	0	0	0	0	0	0
hsa-miR-1262	16	2.0111	0	0	9	1.51159	6	0.757459	1	0.270305	1	0.219546	1	0.217487	1	0.184839	2	0.369704	4	1.68925	1	0.313814	4	0.767231	3	0.56653	4	0.89954
hsa-miR-1263	0	0	0	0	0	0	0	0	0	0	0	0	0	0	0	0	0	0	0	0	0	0	0	0	0	0	0	0
hsa-miR-1264	0	0	0	0	0	0	0	0	0	0	0	0	0	0	0	0	0	0	0	0	0	0	0	0	0	0	0	0
hsa-miR-1265	0	0	0	0	0	0	0	0	1	0.270305	0	0	0	0	2	0.369678	0	0	0	0	0	0	0	0	0	0	1	0.224885
hsa-miR-1266	1	0.125694	0	0	0	0	3	0.378729	0	0	0	0	0	0	0	0	0	0	0	0	0	0	0	0	1	0.188843	0	0
hsa-miR-1267	0	0	0	0	0	0	0	0	0	0	0	0	0	0	0	0	0	0	0	0	0	0	0	0	0	0	0	0
hsa-miR-1268	9	1.13125	48	10.4754	46	7.72593	70	8.83702	37	10.0013	66	14.49	15	3.2623	18	3.3271	86	15.8973	64	27.028	85	26.6742	109	20.9071	103	19.4508	149	33.5079
hsa-miR-1269	0	0	0	0	0	0	0	0	0	0	0	0	0	0	0	0	0	0	1	0.422312	0	0	0	0	0	0	0	0
hsa-miR-1270	23	2.89096	101	22.042	136	22.8419	45	5.68094	49	13.245	39	8.56229	52	11.3093	73	13.4932	83	15.3427	14	5.91237	27	8.47298	58	11.1249	38	7.17604	33	7.4212
hsa-miR-1271	24	3.01665	3	0.654713	10	1.67955	13	1.64116	198	53.5204	269	59.0578	195	42.4099	139	25.6926	104	19.2246	14	5.91237	27	8.47298	123	23.5924	36	6.79835	30	6.74655
hsa-miR-1272	0	0	0	0	0	0	0	0	0	0	0	0	0	0	0	0	0	0	0	0	0	0	0	0	0	0	0	0
hsa-miR-1273	0	0	0	0	0	0	0	0	0	0	0	0	0	0	0	0	0	0	0	0	0	0	0	0	0	0	0	0
hsa-miR-127-3p	864	108.6	161	35.1363	113	18.9789	474	59.8392	200	54.061	568	124.702	168	36.5377	139	25.6926	609	112.575	439	185.395	404	126.781	287	55.0488	405	76.4815	314	70.6139
hsa-miR-1274a	0	0	0	0	0	0	1	0.126243	0	0	0	0	0	0	0	0	2	0.369704	0	0	0	0	0	0	1	0.188843	0	0
hsa-miR-1274b	0	0	0	0	0	0	0	0	0	0	0	0	0	0	0	0	0	0	0	0	0	0	0	0	0	0	0	0
hsa-miR-1275	0	0	0	0	0	0	0	0	0	0	0	0	0	0	0	0	0	0	0	0	0	0	0	0	0	0	0	0
hsa-miR-127-5p	22	2.76527	0	0	0	0	8	1.00994	22	5.94671	34	7.46456	10	2.17487	5	0.924194	10	1.84852	8	3.3785	4	1.25526	10	1.91808	10	1.88843	5	1.12442
hsa-miR-1276	0	0	0	0	1	0.167955	5	0.631216	2	0.54061	3	0.658638	3	0.65246	6	1.10903	2	0.369704	0	0	1	0.313814	2	0.383616	2	0.377686	2	0.44977
hsa-miR-1277	575	72.274	42	9.16599	45	7.55797	730	92.1575	218	58.9265	207	45.446	86	18.7038	99	18.299	1	0.184852	67	28.2949	13	4.07958	3	0.575423	23	4.34339	13	2.9235
hsa-miR-1278	756	95.0246	195	42.5564	271	45.5158	677	85.4666	548	148.127	510	111.968	607	132.014	516	95.3768	118	21.8125	68	28.7172	146	45.8168	105	20.1398	186	35.1248	152	34.1825
hsa-miR-1279	0	0	0	0	0	0	0	0	0	0	0	0	0	0	0	0	0	0	0	0	0	0	0	0	0	0	0	0
hsa-miR-128	11296	1419.84	12572	2743.69	15317	2572.57	19385	2447.22	7969	2154.06	10928	2399.2	6880	1496.31	3970	733.81	2131	393.92	6415	2709.13	3822	1199.4	3989	765.121	6173	1165.73	4654	1046.61
hsa-miR-1280	0	0	0	0	0	0	0	0	0	0	0	0	0	0	0	0	0	0	0	0	0	0	0	0	0	0	0	0
hsa-miR-1281	0	0	0	0	0	0	0	0	0	0	0	0	0	0	0	0	0	0	0	0	0	0	0	0	0	0	0	0
hsa-miR-1282	0	0	0	0	0	0	0	0	0	0	0	0	0	0	0	0	0	0	0	0	0	0	0	0	0	0	0	0
hsa-miR-1283	0	0	0	0	0	0	0	0	0	0	0	0	0	0	0	0	0	0	0	0	0	0	0	0	0	0	0	0
hsa-miR-1284	50	6.2847	62	13.5307	176	29.5601	81	10.2257	44	11.8934	53	11.6359	51	11.0918	52	9.61162	42	7.76378	45	19.004	43	13.494	68	13.0429	72	13.5967	36	8.09586
hsa-miR-1285	180	22.6249	84	18.332	153	25.6971	116	14.6442	210	56.7641	223	48.9587	123	26.7508	172	31.7923	130	24.0308	81	34.2073	134	42.0511	135	25.8941	151	28.5153	105	23.6129
hsa-miR-1286	0	0	0	0	0	0	1	0.126243	5	1.35153	3	0.658638	2	0.434973	3	0.554517	1	0.184852	0	0	1	0.313814	0	0	0	0	0	0
hsa-miR-1287	38	4.77637	18	3.92828	8	1.34364	14	1.7674	43	11.6231	125	27.4432	70	15.2241	80	14.7871	75	13.8639	29	12.247	57	17.8874	71	13.6184	113	21.3393	90	20.2396
hsa-miR-1288	0	0	0	0	0	0	0	0	0	0	2	0.439092	0	0	4	0.739355	2	0.369704	1	0.422312	0	0	0	0	3	0.56653	1	0.224885
hsa-miR-1289	4	0.502776	9	1.96414	13	2.18341	5	0.631216	7	1.89214	5	1.09773	14	3.04481	11	2.03323	7	1.29396	7	2.95618	5	1.56907	3	0.575423	0	0	0	0
hsa-miR-129*	4	0.502776	0	0	5	0.839775	7	0.883702	0	0	0	0	3	0.65246	0	0	1	0.184852	0	0	0	0	1	0.191808	1	0.188843	1	0.224885
hsa-miR-1290	0	0	0	0	0	0	0	0	0	0	0	0	0	0	0	0	0	0	0	0	0	0	0	0	0	0	0	0
hsa-miR-1291	628	78.9358	16	3.49181	81	13.6043	887	111.978	378	102.175	441	96.8197	378	82.2099	358	66.1723	62	11.4608	61	25.761	279	87.5541	102	19.5644	284	53.6315	390	87.7051
hsa-miR-1292	32	4.02221	28	6.11066	61	10.2452	49	6.18591	28	7.56854	44	9.66002	20	4.34973	35	6.46936	55	10.1669	19	8.02393	21	6.59009	69	13.2347	61	11.5194	33	7.4212
hsa-miR-1293	0	0	0	0	0	0	0	0	0	0	0	0	0	0	0	0	0	0	0	0	0	0	0	0	0	0	0	0
hsa-miR-129-3p	11	1.38263	0	0	1	0.167955	7	0.883702	0	0	0	0	0	0	3	0.554517	1	0.184852	1	0.422312	0	0	2	0.383616	0	0	0	0
hsa-miR-1294	249	31.2978	1056	230.459	1295	217.502	546	68.9287	493	133.26	345	75.7433	648	140.931	725	134.008	783	144.739	203	85.7293	200	62.7628	514	98.5892	155	29.2707	101	22.7134
hsa-miR-1295	5	0.62847	0	0	0	0	1	0.126243	0	0	0	0	0	0	0	0	1	0.184852	3	1.26694	8	2.51051	0	0	1	0.188843	0	0
hsa-miR-129-5p	0	0	0	0	0	0	0	0	1	0.270305	0	0	0	0	5	0.924194	1	0.184852	0	0	1	0.313814	9	1.72627	0	0	4	0.89954
hsa-miR-1296	0	0	0	0	1	0.167955	5	0.631216	0	0	2	0.439092	0	0	0	0	0	0	0	0	1	0.313814	0	0	5	0.944216	1	0.224885
hsa-miR-1297	0	0	0	0	0	0	0	0	0	0	0	0	0	0	0	0	0	0	0	0	0	0	0	0	0	0	0	0
hsa-miR-1298	6	0.754164	4	0.872951	0	0	10	1.26243	0	0	5	1.09773	4	0.869946	2	0.369678	2	0.369704	1	0.422312	1	0.313814	4	0.767231	2	0.377686	2	0.44977
hsa-miR-1299	8	1.00555	2	0.436476	27	4.53478	4	0.504972	0	0	0	0	28	6.08962	23	4.25129	5	0.92426	3	1.26694	2	0.627628	9	1.72627	14	2.6438	9	2.02396
hsa-miR-1300	0	0	0	0	0	0	0	0	2	0.54061	7	1.53682	7	1.52241	2	0.369678	2	0.369704	0	0	3	0.941442	2	0.383616	1	0.188843	2	0.44977
hsa-miR-1301	107	13.4493	65	14.1855	66	11.085	66	8.33204	256	69.1981	389	85.4033	210	45.6722	330	60.9968	511	94.4594	254	107.267	282	88.4955	485	93.0268	427	80.636	367	82.5328
hsa-miR-1302	1	0.125694	0	0	0	0	1	0.126243	4	1.08122	0	0	4	0.869946	5	0.924194	0	0	2	0.844624	1	0.313814	0	0	1	0.188843	1	0.224885
hsa-miR-1303	3	0.377082	38	8.29304	39	6.55024	3	0.378729	15	4.05458	9	1.97591	9	1.95738	8	1.47871	51	9.42745	12	5.06774	8	2.51051	43	8.24774	9	1.69959	6	1.34931
hsa-miR-1304	33	4.1479	12	2.61885	44	7.39002	8	1.00994	27	7.29824	23	5.04955	32	6.95957	53	9.79646	76	14.0488	27	11.4024	57	17.8874	59	11.3167	67	12.6525	47	10.5696
hsa-miR-1305	0	0	0	0	0	0	0	0	0	0	0	0	0	0	0	0	0	0	0	0	0	0	0	0	0	0	0	0
hsa-miR-1306	32	4.02221	58	12.6578	123	20.6585	81	10.2257	30	8.10915	74	16.2464	55	11.9618	62	11.46	89	16.4518	16	6.75699	35	10.9835	100	19.1808	53	10.0087	42	9.44517
hsa-miR-1307	768	96.5329	451	98.4253	718	120.592	799	100.868	779	210.568	1641	360.275	930	202.262	2790	515.7	8089	1495.27	858	362.344	1024	321.346	4817	923.938	2002	378.064	1603	360.491
hsa-miR-1308	29	3.64512	45	9.8207	258	43.3324	196	24.7436	164	44.33	52	11.4164	94	20.4437	34	6.28452	166	30.6854	6	2.53387	14	4.3934	140	26.8531	24	4.53224	32	7.19632
hsa-miR-130a	9107	1144.69	1024	223.476	2307	387.472	5290	667.826	1097	296.525	8891	1951.98	924	200.958	1042	192.602	1302	240.677	2436	1028.75	2150	674.7	2341	449.022	6382	1205.2	4932	1109.13
hsa-miR-130a*	0	0	0	0	0	0	0	0	0	0	0	0	0	0	0	0	0	0	0	0	0	0	0	0	0	0	0	0
hsa-miR-130b	2860	359.485	1033	225.44	2238	375.883	2007	253.37	591	159.75	1407	308.901	444	96.564	533	98.5191	504	93.1654	433	182.861	623	195.506	528	101.275	967	182.611	649	145.95
hsa-miR-130b*	92	11.5638	3	0.654713	35	5.87842	32	4.03978	23	6.21702	24	5.2691	16	3.47978	13	2.40291	15	2.77278	22	9.29086	32	10.042	17	3.26073	17	3.21033	14	3.14839
hsa-miR-132	53	6.66178	8	1.7459	21	3.52705	63	7.95332	41	11.0825	53	11.6359	50	10.8743	50	9.24194	106	19.5943	23	9.71317	60	18.8288	60	11.5085	76	14.3521	103	23.1632
hsa-miR-132*	59	7.41594	51	11.1301	24	4.03092	97	12.2456	17	4.59519	12	2.63455	13	2.82732	9	1.66355	14	2.58793	17	7.1793	23	7.21772	48	9.20677	43	8.12026	44	9.89494
hsa-miR-1321	0	0	0	0	0	0	0	0	0	0	0	0	0	0	0	0	0	0	0	0	0	0	0	0	0	0	0	0
hsa-miR-1322	0	0	0	0	0	0	0	0	0	0	0	0	0	0	0	0	0	0	0	0	0	0	0	0	0	0	0	0
hsa-miR-1323	1	0.125694	2	0.436476	12	2.01546	0	0	1	0.270305	0	0	0	0	1	0.184839	1	0.184852	0	0	0	0	3	0.575423	1	0.188843	0	0
hsa-miR-1324	0	0	0	0	0	0	0	0	0	0	0	0	0	0	0	0	0	0	0	0	0	0	0	0	0	0	0	0
hsa-miR-133a	128	16.0888	20	4.36476	3	0.503865	25	3.15608	9	2.43275	35	7.68411	25	5.43716	24	4.43613	20	3.69704	82	34.6296	32	10.042	18	3.45254	18	3.39918	45	10.1198
hsa-miR-133b	9	1.13125	15	3.27357	0	0	0	0	2	0.54061	3	0.658638	1	0.217487	2	0.369678	3	0.554556	6	2.53387	3	0.941442	3	0.575423	1	0.188843	5	1.12442
hsa-miR-134	535	67.2463	12	2.61885	19	3.19114	256	32.3182	71	19.1917	257	56.4233	81	17.6164	111	20.5171	133	24.5853	530	223.825	299	93.8304	65	12.4675	266	50.2323	215	48.3503
hsa-miR-135a	2	0.251388	0	0	0	0	0	0	0	0	1	0.219546	1	0.217487	0	0	2	0.369704	0	0	1	0.313814	2	0.383616	2	0.377686	0	0
hsa-miR-135a*	1	0.125694	0	0	0	0	0	0	0	0	0	0	0	0	1	0.184839	0	0	1	0.422312	0	0	0	0	0	0	1	0.224885
hsa-miR-135b	0	0	0	0	0	0	0	0	0	0	0	0	1	0.217487	0	0	0	0	0	0	0	0	0	0	1	0.188843	2	0.44977
hsa-miR-135b*	0	0	0	0	0	0	0	0	0	0	0	0	0	0	0	0	0	0	0	0	0	0	0	0	0	0	0	0
hsa-miR-136	115	14.4548	0	0	0	0	19	2.39862	3	0.810915	1	0.219546	0	0	1	0.184839	0	0	4	1.68925	14	4.3934	2	0.383616	19	3.58802	19	4.27281
hsa-miR-136*	13	1.63402	0	0	0	0	8	1.00994	9	2.43275	29	6.36683	3	0.65246	8	1.47871	1	0.184852	4	1.68925	3	0.941442	2	0.383616	0	0	3	0.674655
hsa-miR-137	0	0	0	0	0	0	0	0	0	0	0	0	0	0	0	0	0	0	0	0	0	0	0	0	0	0	0	0
hsa-miR-138	17	2.1368	0	0	4	0.67182	15	1.89365	6	1.62183	16	3.51273	3	0.65246	14	2.58774	8	1.47882	17	7.1793	33	10.3559	43	8.24774	9	1.69959	13	2.9235
hsa-miR-138-1*	0	0	13	2.83709	0	0	0	0	0	0	0	0	0	0	0	0	0	0	0	0	0	0	0	0	0	0	0	0
hsa-miR-138-2*	0	0	0	0	0	0	0	0	0	0	0	0	0	0	0	0	0	0	0	0	0	0	0	0	0	0	0	0
hsa-miR-139-3p	224	28.1554	234	51.0677	178	29.896	274	34.5906	957	258.682	1726	378.936	1113	242.063	1756	324.577	2411	445.678	825	348.407	540	169.46	1684	323.004	1231	232.466	1095	246.249
hsa-miR-139-5p	138	17.3458	56	12.2213	78	13.1005	130	16.4116	191	51.6283	832	182.662	274	59.5913	494	91.3104	543	100.375	480	202.71	251	78.7673	381	73.0788	268	50.61	307	69.0397
hsa-miR-140-3p	575365	72319.9	692243	151074	851133	142952	676096	85352.5	328225	88720.9	426318	93596.4	405762	88247.8	507184	93747.3	588467	108779	162559	68650.6	315092	98880.3	407122	78089.2	594098	112191	507487	114126
hsa-miR-140-5p	122	15.3347	3	0.654713	7	1.17568	75	9.46823	14	3.78427	43	9.44047	31	6.74208	23	4.25129	40	7.39408	24	10.1355	53	16.6321	28	5.37062	35	6.60951	67	15.0673
hsa-miR-141	8	1.00555	37	8.0748	0	0	7	0.883702	3	0.810915	3	0.658638	2	0.434973	4	0.739355	0	0	0	0	5	1.56907	3	0.575423	6	1.13306	0	0
hsa-miR-141*	0	0	0	0	0	0	1	0.126243	0	0	0	0	0	0	0	0	0	0	0	0	0	0	0	0	0	0	0	0
hsa-miR-142-3p	7686	966.084	164	35.791	222	37.286	5900	744.834	203	54.8719	573	125.8	2068	449.762	2549	471.154	151	27.9127	389	164.279	776	243.52	194	37.2107	1543	291.385	1181	265.589
hsa-miR-142-5p	31574	3968.66	4091	892.811	6940	1165.61	20502	2588.24	20229	5468	4748	1042.4	16683	3628.33	14513	2682.57	3153	582.838	3810	1609.01	12220	3834.81	3922	752.27	7316	1381.58	7643	1718.8
hsa-miR-143	7853	987.075	3478	759.031	2727	458.013	6250	789.019	6714	1814.83	10576	2321.92	4957	1078.08	6152	1137.13	7418	1371.23	4492	1897.03	9710	3047.13	5204	998.168	11184	2112.02	10488	2358.59
hsa-miR-143*	380	47.7637	286	62.416	321	53.9135	555	70.0649	1362	368.156	1958	429.871	857	186.386	734	135.672	1328	245.483	71	29.9841	154	48.3274	724	138.869	345	65.1509	193	43.4028
hsa-miR-144	2298	288.845	811	176.991	2884	484.382	2237	282.406	2720	735.23	443	97.2588	1706	371.032	2603	481.136	285	52.6828	387	163.435	606	190.171	402	77.1067	663	125.203	267	60.0443
hsa-miR-144*	10950	1376.35	9623	2100.1	17223	2892.69	16463	2078.34	6064	1639.13	873	191.664	7694	1673.34	9371	1732.12	1922	355.286	1273	537.603	2360	740.601	3466	664.806	1865	352.193	911	204.87
hsa-miR-145	1308	164.408	275	60.0154	481	80.7863	1237	156.163	47	12.7043	223	48.9587	112	24.3585	192	35.4891	109	20.1489	152	64.1914	182	57.1141	193	37.0189	296	55.8976	280	62.9678
hsa-miR-145*	64	8.04441	37	8.0748	25	4.19887	43	5.42845	9	2.43275	12	2.63455	15	3.2623	10	1.84839	3	0.554556	5	2.11156	10	3.13814	15	2.87712	14	2.6438	8	1.79908
hsa-miR-1468	8	1.00555	4	0.872951	5	0.839775	2	0.252486	2	0.54061	9	1.97591	4	0.869946	2	0.369678	5	0.92426	9	3.80081	8	2.51051	13	2.4935	27	5.09877	33	7.4212
hsa-miR-1469	0	0	0	0	0	0	0	0	0	0	0	0	0	0	0	0	0	0	0	0	0	0	0	0	0	0	0	0
hsa-miR-146a	4837	607.982	642	140.109	969	162.748	3192	402.968	3469	937.688	8522	1870.97	3809	828.406	4196	775.584	3517	650.125	7994	3375.96	10171	3191.8	4498	862.752	6213	1173.28	8440	1898.03
hsa-miR-146a*	20	2.51388	0	0	0	0	14	1.7674	0	0	2	0.439092	0	0	0	0	0	0	2	0.844624	2	0.627628	0	0	0	0	0	0
hsa-miR-146b-3p	289	36.3255	114	24.8791	161	27.0407	452	57.0619	105	28.382	174	38.201	146	31.753	105	19.4081	126	23.2914	120	50.6774	187	58.6832	108	20.7152	148	27.9488	162	36.4314
hsa-miR-146b-5p	11379	1430.27	2037	444.55	2488	417.872	19516	2463.76	11134	3009.58	11676	2563.42	18382	3997.84	17567	3247.06	16408	3033.05	24928	10527.4	41910	13151.9	15677	3006.97	27096	5116.89	33202	7466.63
hsa-miR-147	0	0	0	0	0	0	0	0	0	0	0	0	0	0	0	0	0	0	0	0	0	0	0	0	0	0	0	0
hsa-miR-1470	0	0	0	0	0	0	0	0	0	0	0	0	0	0	0	0	0	0	0	0	0	0	0	0	0	0	0	0
hsa-miR-1471	0	0	0	0	0	0	0	0	0	0	0	0	0	0	0	0	0	0	0	0	0	0	0	0	0	0	0	0
hsa-miR-147b	1	0.125694	0	0	0	0	0	0	3	0.810915	1	0.219546	1	0.217487	2	0.369678	0	0	1	0.422312	0	0	0	0	3	0.56653	3	0.674655
hsa-miR-148a	16803	2112.04	7133	1556.69	5065	850.692	23542	2972.02	6038	1632.1	6376	1399.82	5865	1275.56	7431	1373.54	2736	505.755	4227	1785.11	6363	1996.8	3722	713.909	8699	1642.75	6811	1531.69
hsa-miR-148a*	136	17.0944	66	14.4037	47	7.89388	112	14.1392	51	13.7856	95	20.8569	51	11.0918	62	11.46	96	17.7458	22	9.29086	54	16.946	59	11.3167	101	19.0732	101	22.7134
hsa-miR-148b	9435	1185.92	5022	1095.99	6500	1091.71	9586	1210.17	15395	4161.35	18103	3974.44	14188	3085.7	15238	2816.57	5111	944.779	3173	1340	3323	1042.8	7237	1388.11	4870	919.666	4066	914.382
hsa-miR-148b*	299	37.5825	72	15.7131	51	8.5657	112	14.1392	99	26.7602	260	57.0819	111	24.141	142	26.2471	110	20.3337	92	38.8527	140	43.934	62	11.8921	255	48.155	211	47.4507
hsa-miR-149	0	0	0	0	0	0	0	0	0	0	0	0	0	0	0	0	0	0	0	0	0	0	0	0	0	0	0	0
hsa-miR-149*	0	0	0	0	0	0	0	0	0	0	0	0	0	0	0	0	1	0.184852	0	0	0	0	0	0	0	0	0	0
hsa-miR-150	98380	12365.8	9268	2022.63	18051	3031.75	144188	18202.7	15874	4290.82	21967	4822.76	115861	25198.2	131378	24283.8	22150	4094.47	38131	16103.2	52489	16471.8	53910	10340.4	60632	11449.9	58726	13206.6
hsa-miR-150*	191	24.0075	104	22.6967	156	26.201	169	21.3351	1170	316.257	771	169.27	1274	277.078	1200	221.807	1408	260.272	387	163.435	809	253.876	883	169.366	1261	238.131	1702	382.754
hsa-miR-151-3p	3814	479.397	1124	245.299	2243	376.723	2191	276.599	3081	832.81	6339	1391.7	3500	761.203	3666	677.619	7640	1412.27	6421	2711.66	5771	1811.02	8163	1565.73	9806	1851.8	9833	2211.29
hsa-miR-151-5p	2246	282.309	665	145.128	1206	202.554	1307	165	1559	421.406	3112	683.227	1388	301.871	1539	284.467	2415	446.418	3604	1522.01	2815	883.386	3001	575.615	3207	605.62	2921	656.889
hsa-miR-152	702	88.2371	134	29.2439	93	15.6198	483	60.9754	842	227.597	1609	353.249	1184	257.504	1170	216.261	608	112.39	551	232.694	610	191.427	525	100.699	1006	189.976	1052	236.579
hsa-miR-153	0	0	0	0	0	0	10	1.26243	2	0.54061	6	1.31728	0	0	3	0.554517	0	0	0	0	0	0	0	0	3	0.56653	1	0.224885
hsa-miR-1537	88	11.0611	4	0.872951	7	1.17568	24	3.02983	38	10.2716	26	5.70819	23	5.00219	20	3.69678	13	2.40308	4	1.68925	25	7.84535	6	1.15085	48	9.06447	38	8.54563
hsa-miR-1538	1	0.125694	1	0.218238	0	0	1	0.126243	0	0	1	0.219546	0	0	0	0	4	0.739408	1	0.422312	2	0.627628	1	0.191808	2	0.377686	4	0.89954
hsa-miR-1539	0	0	0	0	0	0	0	0	0	0	0	0	0	0	0	0	0	0	0	0	0	0	0	0	0	0	0	0
hsa-miR-154	180	22.6249	0	0	0	0	12	1.51492	5	1.35153	9	1.97591	3	0.65246	6	1.10903	20	3.69704	15	6.33468	17	5.33484	15	2.87712	27	5.09877	42	9.44517
hsa-miR-154*	72	9.04996	0	0	0	0	31	3.91354	15	4.05458	32	7.02547	16	3.47978	17	3.14226	7	1.29396	36	15.2032	17	5.33484	4	0.767231	4	0.755373	7	1.57419
hsa-miR-155	860	108.097	182	39.7193	324	54.4174	321	40.524	743	200.837	1167	256.21	1095	238.148	998	184.469	859	158.788	587	247.897	926	290.592	1245	238.801	1065	201.118	1254	282.006
hsa-miR-155*	4	0.502776	0	0	0	0	16	2.01989	1	0.270305	0	0	2	0.434973	5	0.924194	0	0	6	2.53387	2	0.627628	0	0	1	0.188843	1	0.224885
hsa-miR-15a	11565	1453.65	3412	744.627	5557	933.325	10037	1267.1	3902	1054.73	4384	962.489	7305	1588.74	8842	1634.35	2175	402.053	1793	757.205	2022	634.532	2947	565.258	5954	1124.37	5017	1128.25
hsa-miR-15a*	7	0.879858	0	0	0	0	1	0.126243	4	1.08122	7	1.53682	1	0.217487	2	0.369678	4	0.739408	3	1.26694	6	1.88288	4	0.767231	6	1.13306	13	2.9235
hsa-miR-15b	39373	4948.95	23922	5220.69	65505	11001.9	26150	3301.26	6304	1704	8709	1912.02	15546	3381.05	24139	4461.83	7644	1413.01	10259	4332.5	12699	3985.12	12966	2486.98	15046	2841.33	20020	4502.2
hsa-miR-15b*	150	18.8541	16	3.49181	101	16.9634	158	19.9464	35	9.46068	33	7.24501	53	11.5268	48	8.87226	47	8.68804	19	8.02393	29	9.10061	115	22.0579	77	14.5409	66	14.8424
hsa-miR-16	99139	12461.2	21740	4744.49	31128	5228.1	58247	7353.28	21886	5915.9	23748	5213.78	44411	9658.79	101971	18848.2	51655	9548.53	31752	13409.2	33468	10502.7	44980	8627.52	107445	20290.3	62677	14095.1
hsa-miR-16-1*	31	3.89651	12	2.61885	8	1.34364	10	1.26243	25	6.75763	4	0.878183	15	3.2623	33	6.09968	24	4.43645	6	2.53387	21	6.59009	12	2.30169	50	9.44216	41	9.22028
hsa-miR-16-2*	832	104.577	1245	271.706	1955	328.352	487	61.4804	609	164.616	44	9.66002	755	164.202	510	94.2678	622	114.978	291	122.893	469	147.179	714	136.951	600	113.306	814	183.056
hsa-miR-17	2498	313.983	1165	254.247	1844	309.709	1361	171.817	1475	398.7	2474	543.156	2249	489.127	3098	572.631	2882	532.743	1201	507.197	1934	606.916	1910	366.353	2567	484.76	2312	519.934
hsa-miR-17*	775	97.4128	225	49.1035	445	74.7399	575	72.5898	813	219.758	991	217.57	809	175.947	833	153.971	507	93.72	106	44.7651	201	63.0766	472	90.5333	431	81.3914	304	68.365
hsa-miR-181a	19250	2419.61	3009	656.678	5309	891.673	8604	1086.2	3394	917.416	6673	1465.03	7130	1550.68	9240	1707.91	13853	2560.75	8576	3621.75	14985	4702.5	11988	2299.39	22491	4247.27	23101	5195.07
hsa-miR-181a*	378	47.5123	120	26.1885	189	31.7435	382	48.2249	223	60.278	272	59.7165	227	49.3694	184	34.0103	225	41.5917	77	32.518	176	55.2313	262	50.2536	132	24.9273	154	34.6323
hsa-miR-181a-2*	424	53.2942	165	36.0092	515	86.4968	960	121.193	349	94.3365	415	91.1115	729	158.548	498	92.0497	496	91.6866	180	76.0161	437	137.137	533	102.234	271	51.1765	344	77.3604
hsa-miR-181b	3260	409.762	433	94.497	569	95.5663	2215	279.628	305	82.4431	564	123.824	901	195.955	1079	199.441	2697	498.546	1435	606.018	2238	702.316	3295	632.007	4783	903.237	5954	1338.97
hsa-miR-181c	310	38.9651	31	6.76537	27	4.53478	135	17.0428	126	34.0584	271	59.4969	153	33.2754	212	39.1858	152	28.0975	219	92.4863	157	49.2688	131	25.1268	389	73.46	387	87.0305
hsa-miR-181c*	165	20.7395	21	4.58299	26	4.36683	85	10.7307	262	70.8199	544	119.433	282	61.3312	237	43.8068	322	59.5223	36	15.2032	63	19.7703	252	48.3356	166	31.348	108	24.2876
hsa-miR-181d	975	122.552	114	24.8791	121	20.3225	510	64.384	107	28.9226	247	54.2278	251	54.5891	376	69.4994	734	135.681	273	115.291	341	107.011	616	118.154	1117	210.938	1036	232.981
hsa-miR-182	395	49.6491	1459	318.409	2666	447.768	1104	139.372	283	76.4963	172	37.7619	452	98.3039	414	76.5233	543	100.375	296	125.004	383	120.191	761	145.966	325	61.374	260	58.4701
hsa-miR-182*	6	0.754164	0	0	0	0	0	0	0	0	1	0.219546	0	0	1	0.184839	3	0.554556	0	0	2	0.627628	1	0.191808	2	0.377686	0	0
hsa-miR-1825	0	0	0	0	0	0	0	0	0	0	0	0	0	0	0	0	0	0	0	0	0	0	0	0	0	0	0	0
hsa-miR-1826	12	1.50833	0	0	9	1.51159	10	1.26243	14	3.78427	26	5.70819	15	3.2623	18	3.3271	8	1.47882	5	2.11156	11	3.45195	9	1.72627	2	0.377686	5	1.12442
hsa-miR-1827	0	0	0	0	0	0	0	0	0	0	0	0	0	0	0	0	0	0	0	0	0	0	0	0	0	0	0	0
hsa-miR-183	182	22.8763	651	142.073	1519	255.124	307	38.7566	74	20.0026	24	5.2691	122	26.5334	132	24.3987	136	25.1399	87	36.7411	93	29.1847	220	42.1977	64	12.086	41	9.22028
hsa-miR-183*	52	6.53608	257	56.0871	390	65.5024	79	9.9732	48	12.9746	14	3.07364	71	15.4415	67	12.3842	69	12.7548	19	8.02393	37	11.6111	68	13.0429	25	4.72108	12	2.69862
hsa-miR-184	3	0.377082	10	2.18238	43	7.22206	5	0.631216	1	0.270305	2	0.439092	0	0	1	0.184839	1	0.184852	1	0.422312	1	0.313814	2	0.383616	3	0.56653	1	0.224885
hsa-miR-185	475904	59818.2	424334	92605.7	581834	97721.9	400396	50547.2	374913	101341	347400	76270.2	349699	76054.8	444588	82177.1	553786	102368	200924	84852.6	221533	69520.2	496917	95312.6	435252	82194.4	299380	67326.1
hsa-miR-185*	1899	238.693	3630	792.203	5971	1002.86	3421	431.878	3550	959.583	4606	1011.23	3061	665.726	4097	757.285	4482	828.507	1163	491.149	1173	368.104	1391	266.805	2558	483.061	1968	442.574
hsa-miR-186	8191	1029.56	1633	356.382	4083	685.76	3586	452.708	1478	399.511	2914	639.757	2156	468.901	2176	402.209	1945	359.537	2415	1019.88	4939	1549.93	1470	281.957	3135	592.023	2274	511.388
hsa-miR-186*	38	4.77637	5	1.09119	0	0	2	0.252486	2	0.54061	6	1.31728	10	2.17487	6	1.10903	0	0	0	0	8	2.51051	0	0	10	1.88843	14	3.14839
hsa-miR-187	1	0.125694	0	0	3	0.503865	4	0.504972	2	0.54061	5	1.09773	1	0.217487	4	0.739355	4	0.739408	1	0.422312	3	0.941442	10	1.91808	9	1.69959	5	1.12442
hsa-miR-187*	0	0	0	0	0	0	2	0.252486	2	0.54061	0	0	0	0	1	0.184839	1	0.184852	0	0	0	0	2	0.383616	0	0	1	0.224885
hsa-miR-188-3p	0	0	0	0	0	0	0	0	0	0	0	0	0	0	0	0	0	0	0	0	0	0	0	0	2	0.377686	0	0
hsa-miR-188-5p	18	2.26249	0	0	0	0	2	0.252486	3	0.810915	2	0.439092	0	0	0	0	3	0.554556	3	1.26694	4	1.25526	0	0	3	0.56653	2	0.44977
hsa-miR-18a	346	43.4901	68	14.8402	139	23.3457	139	17.5478	243	65.6841	272	59.7165	271	58.9388	336	62.1059	147	27.1732	95	40.1196	139	43.6201	90	17.2627	257	48.5327	200	44.977
hsa-miR-18a*	13	1.63402	37	8.0748	49	8.22979	4	0.504972	5	1.35153	1	0.219546	10	2.17487	9	1.66355	5	0.92426	1	0.422312	4	1.25526	20	3.83616	4	0.755373	5	1.12442
hsa-miR-18b	31	3.89651	10	2.18238	29	4.87069	26	3.28232	53	14.3262	53	11.6359	57	12.3967	66	12.1994	52	9.6123	6	2.53387	25	7.84535	27	5.17881	29	5.47645	15	3.37327
hsa-miR-18b*	5	0.62847	0	0	36	6.04638	0	0	0	0	0	0	1	0.217487	2	0.369678	1	0.184852	0	0	0	0	2	0.383616	0	0	0	0
hsa-miR-190	12	1.50833	2	0.436476	1	0.167955	38	4.79724	2	0.54061	2	0.439092	4	0.869946	7	1.29387	1	0.184852	3	1.26694	5	1.56907	0	0	3	0.56653	1	0.224885
hsa-miR-1908	45	5.65623	44	9.60246	182	30.5678	113	14.2655	58	15.6777	90	19.7591	94	20.4437	147	27.1713	105	19.4095	52	21.9602	48	15.0631	122	23.4006	81	15.2963	89	20.0148
hsa-miR-1909	0	0	0	0	0	0	0	0	0	0	0	0	0	0	0	0	0	0	0	0	0	0	1	0.191808	0	0	2	0.44977
hsa-miR-1909*	0	0	0	0	0	0	0	0	4	1.08122	0	0	0	0	1	0.184839	1	0.184852	0	0	0	0	0	0	1	0.188843	0	0
hsa-miR-190b	49	6.159	0	0	0	0	19	2.39862	5	1.35153	6	1.31728	10	2.17487	17	3.14226	17	3.14248	5	2.11156	18	5.64865	15	2.87712	50	9.44216	33	7.4212
hsa-miR-191	543387	68300.5	172424	37629.4	189038	31749.9	527809	66632.2	341760	92379.5	436312	95790.5	389997	84819.1	475020	87802.2	372517	68860.5	224591	94847.5	265721	83387	440140	84422.3	492953	93090.8	432079	97168.1
hsa-miR-191*	17	2.1368	5	1.09119	21	3.52705	1	0.126243	15	4.05458	28	6.14728	22	4.7847	14	2.58774	21	3.88189	17	7.1793	25	7.84535	46	8.82316	40	7.55373	30	6.74655
hsa-miR-1910	0	0	0	0	0	0	0	0	0	0	0	0	0	0	0	0	0	0	0	0	0	0	0	0	0	0	0	0
hsa-miR-1911	0	0	0	0	0	0	0	0	0	0	0	0	0	0	0	0	0	0	0	0	0	0	0	0	0	0	0	0
hsa-miR-1911*	0	0	0	0	0	0	0	0	0	0	0	0	0	0	0	0	0	0	0	0	0	0	0	0	0	0	0	0
hsa-miR-1912	0	0	0	0	0	0	0	0	0	0	0	0	2	0.434973	1	0.184839	0	0	0	0	0	0	2	0.383616	0	0	1	0.224885
hsa-miR-1913	0	0	0	0	0	0	0	0	0	0	0	0	0	0	0	0	0	0	1	0.422312	0	0	1	0.191808	0	0	0	0
hsa-miR-1914	0	0	0	0	1	0.167955	1	0.126243	2	0.54061	2	0.439092	1	0.217487	0	0	1	0.184852	0	0	0	0	4	0.767231	0	0	0	0
hsa-miR-1914*	0	0	0	0	0	0	0	0	2	0.54061	0	0	0	0	0	0	0	0	0	0	0	0	0	0	0	0	0	0
hsa-miR-1915	0	0	0	0	0	0	0	0	0	0	0	0	0	0	0	0	0	0	0	0	0	0	0	0	0	0	0	0
hsa-miR-1915*	0	0	0	0	0	0	0	0	0	0	0	0	0	0	0	0	0	0	0	0	0	0	0	0	0	0	0	0
hsa-miR-192	41074	5162.75	20271	4423.9	36056	6055.78	36742	4638.42	63049	17042.5	55478	12180	66088	14373.2	56971	10530.5	30038	5552.58	10022	4232.41	23253	7297.12	21331	4091.45	33019	6235.41	30880	6944.45
hsa-miR-192*	4	0.502776	0	0	0	0	23	2.90359	1	0.270305	1	0.219546	0	0	4	0.739355	2	0.369704	3	1.26694	4	1.25526	0	0	0	0	3	0.674655
hsa-miR-193a-3p	242	30.4179	6	1.30943	9	1.51159	517	65.2677	123	33.2475	126	27.6628	259	56.329	575	106.282	68	12.5699	21	8.86855	63	19.7703	32	6.13785	136	25.6827	75	16.8664
hsa-miR-193a-5p	366	46.004	256	55.8689	464	77.9311	460	58.0718	121	32.7069	382	83.8665	251	54.5891	299	55.2668	620	114.608	312	131.761	924	289.964	350	67.1327	595	112.362	594	133.582
hsa-miR-193b	24	3.01665	0	0	5	0.839775	7	0.883702	3	0.810915	6	1.31728	4	0.869946	7	1.29387	10	1.84852	4	1.68925	8	2.51051	11	2.10989	5	0.944216	17	3.82304
hsa-miR-193b*	13	1.63402	3	0.654713	4	0.67182	9	1.13619	35	9.46068	47	10.3187	18	3.91476	13	2.40291	63	11.6457	15	6.33468	19	5.96247	20	3.83616	14	2.6438	20	4.4977
hsa-miR-194	511	64.2296	325	70.9273	431	72.3886	211	26.6373	258	69.7387	325	71.3524	227	49.3694	305	56.3758	536	99.0807	171	72.2153	448	140.589	371	71.1607	540	101.975	463	104.122
hsa-miR-194*	0	0	5	1.09119	12	2.01546	0	0	8	2.16244	7	1.53682	8	1.73989	11	2.03323	17	3.14248	3	1.26694	2	0.627628	9	1.72627	6	1.13306	5	1.12442
hsa-miR-195	59	7.41594	1	0.218238	22	3.69501	68	8.58453	21	5.67641	18	3.95183	26	5.65465	32	5.91484	16	2.95763	29	12.247	26	8.15916	21	4.02796	33	6.23183	42	9.44517
hsa-miR-195*	0	0	0	0	0	0	0	0	0	0	0	0	0	0	0	0	0	0	0	0	0	0	0	0	0	0	0	0
hsa-miR-196a	6	0.754164	0	0	2	0.33591	15	1.89365	3	0.810915	4	0.878183	6	1.30492	2	0.369678	4	0.739408	6	2.53387	26	8.15916	8	1.53446	25	4.72108	67	15.0673
hsa-miR-196a*	0	0	0	0	0	0	0	0	0	0	0	0	0	0	0	0	0	0	0	0	0	0	0	0	0	0	0	0
hsa-miR-196b	91	11.4381	24	5.23771	11	1.8475	20	2.52486	5	1.35153	19	4.17137	18	3.91476	24	4.43613	20	3.69704	19	8.02393	37	11.6111	25	4.7952	79	14.9186	87	19.565
hsa-miR-196b*	2	0.251388	0	0	2	0.33591	5	0.631216	10	2.70305	14	3.07364	7	1.52241	3	0.554517	1	0.184852	1	0.422312	1	0.313814	1	0.191808	1	0.188843	3	0.674655
hsa-miR-197	1977	248.497	903	197.069	1116	187.438	1855	234.181	242	65.4138	866	190.127	935	203.35	1331	246.021	1521	281.16	1192	503.396	1356	425.532	1531	293.658	1308	247.007	1324	297.748
hsa-miR-1972	0	0	0	0	0	0	0	0	0	0	0	0	0	0	0	0	0	0	0	0	0	0	0	0	0	0	0	0
hsa-miR-1973	0	0	0	0	0	0	0	0	0	0	0	0	0	0	0	0	0	0	0	0	0	0	0	0	0	0	0	0
hsa-miR-1974	10	1.25694	2	0.436476	0	0	10	1.26243	7	1.89214	8	1.75637	2	0.434973	7	1.29387	32	5.91526	3	1.26694	6	1.88288	16	3.06892	18	3.39918	17	3.82304
hsa-miR-1975	2134	268.231	563	122.868	589	98.9254	1204	151.997	1253	338.692	1004	220.424	2244	488.04	5092	941.199	1672	309.073	1706	720.464	1203	377.518	5752	1103.28	2215	418.288	2283	513.412
hsa-miR-1976	1	0.125694	0	0	13	2.18341	5	0.631216	5	1.35153	12	2.63455	14	3.04481	6	1.10903	15	2.77278	0	0	1	0.313814	16	3.06892	0	0	2	0.44977
hsa-miR-1977	3	0.377082	0	0	0	0	0	0	0	0	0	0	0	0	0	0	0	0	0	0	0	0	0	0	0	0	0	0
hsa-miR-1978	4	0.502776	0	0	0	0	0	0	0	0	0	0	0	0	0	0	0	0	1	0.422312	0	0	0	0	0	0	0	0
hsa-miR-1979	151	18.9798	52	11.3484	51	8.5657	57	7.19586	90	24.3275	101	22.1741	134	29.1432	124	22.92	84	15.5276	101	42.6535	136	42.6787	86	16.4955	90	16.9959	95	21.3641
hsa-miR-198	0	0	0	0	0	0	0	0	0	0	0	0	0	0	0	0	0	0	0	0	0	0	0	0	0	0	0	0
hsa-miR-199a-3p	172595	21694.1	25618	5590.82	41457	6962.91	105556	13325.7	140371	37943	263484	57846.8	121308	26382.9	116946	21616.2	71659	13246.3	51227	21633.8	51042	16017.7	49165	9430.23	81057	15307.1	74459	16744.7
hsa-miR-199a-5p	141	17.7228	5	1.09119	16	2.68728	52	6.56464	133	35.9506	197	43.2505	79	17.1814	108	19.9626	88	16.267	123	51.9444	120	37.6577	108	20.7152	132	24.9273	112	25.1871
hsa-miR-199b-3p	172595	21694.1	25618	5590.82	41458	6963.07	105556	13325.7	140371	37943	263481	57846.2	121305	26382.2	116946	21616.2	71658	13246.1	51224	21632.5	51038	16016.4	49159	9429.08	81049	15305.6	74458	16744.5
hsa-miR-199b-5p	449	56.4366	67	14.6219	63	10.5812	190	23.9862	1038	280.577	925	203.08	660	143.541	546	100.922	257	47.507	69	29.1395	103	32.3228	479	91.8759	187	35.3137	162	36.4314
hsa-miR-19a	15	1.88541	13	2.83709	0	0	9	1.13619	9	2.43275	11	2.415	8	1.73989	15	2.77258	6	1.10911	15	6.33468	13	4.07958	4	0.767231	15	2.83265	18	4.04793
hsa-miR-19a*	1	0.125694	0	0	0	0	0	0	1	0.270305	2	0.439092	5	1.08743	2	0.369678	0	0	0	0	0	0	0	0	0	0	1	0.224885
hsa-miR-19b	463	58.1963	81	17.6773	102	17.1314	213	26.8898	202	54.6016	253	55.5451	340	73.9454	636	117.558	59	10.9063	128	54.0559	229	71.8634	102	19.5644	237	44.7558	262	58.9199
hsa-miR-19b-1*	4	0.502776	0	0	0	0	0	0	1	0.270305	0	0	1	0.217487	1	0.184839	1	0.184852	3	1.26694	1	0.313814	0	0	1	0.188843	0	0
hsa-miR-19b-2*	1	0.125694	0	0	0	0	0	0	0	0	0	0	0	0	0	0	0	0	0	0	0	0	0	0	0	0	0	0
hsa-miR-200a	1	0.125694	3	0.654713	0	0	3	0.378729	3	0.810915	25	5.48865	4	0.869946	2	0.369678	3	0.554556	5	2.11156	15	4.70721	14	2.68531	5	0.944216	10	2.24885
hsa-miR-200a*	0	0	0	0	0	0	0	0	0	0	1	0.219546	0	0	0	0	0	0	0	0	0	0	0	0	0	0	0	0
hsa-miR-200b	10	1.25694	23	5.01947	12	2.01546	3	0.378729	11	2.97336	12	2.63455	8	1.73989	13	2.40291	8	1.47882	10	4.22312	24	7.53154	14	2.68531	26	4.90992	19	4.27281
hsa-miR-200b*	5	0.62847	10	2.18238	13	2.18341	20	2.52486	7	1.89214	7	1.53682	1	0.217487	11	2.03323	16	2.95763	6	2.53387	11	3.45195	15	2.87712	7	1.3219	6	1.34931
hsa-miR-200c	226	28.4068	27	5.89242	60	10.0773	50	6.31216	145	39.1942	192	42.1528	94	20.4437	162	29.9439	212	39.1886	112	47.2989	200	62.7628	219	42.0059	269	50.7988	285	64.0922
hsa-miR-200c*	0	0	0	0	0	0	0	0	0	0	0	0	0	0	1	0.184839	0	0	0	0	0	0	0	0	0	0	0	0
hsa-miR-202	2	0.251388	3	0.654713	19	3.19114	7	0.883702	2	0.54061	0	0	1	0.217487	2	0.369678	6	1.10911	0	0	0	0	3	0.575423	2	0.377686	1	0.224885
hsa-miR-202*	11	1.38263	0	0	17	2.85523	34	4.29227	3	0.810915	1	0.219546	4	0.869946	3	0.554517	0	0	0	0	0	0	0	0	1	0.188843	0	0
hsa-miR-203	10	1.25694	0	0	0	0	0	0	2	0.54061	7	1.53682	0	0	2	0.369678	1	0.184852	3	1.26694	7	2.1967	3	0.575423	1	0.188843	0	0
hsa-miR-204	17	2.1368	0	0	0	0	10	1.26243	1	0.270305	3	0.658638	0	0	2	0.369678	0	0	1	0.422312	0	0	3	0.575423	4	0.755373	4	0.89954
hsa-miR-205	0	0	0	0	0	0	0	0	2	0.54061	0	0	0	0	0	0	0	0	0	0	0	0	0	0	0	0	0	0
hsa-miR-205*	0	0	0	0	0	0	0	0	0	0	0	0	0	0	0	0	0	0	0	0	0	0	0	0	0	0	0	0
hsa-miR-2052	0	0	0	0	0	0	0	0	0	0	0	0	0	0	0	0	0	0	0	0	0	0	0	0	0	0	0	0
hsa-miR-2053	0	0	0	0	0	0	0	0	0	0	0	0	0	0	0	0	0	0	0	0	0	0	0	0	0	0	0	0
hsa-miR-2054	0	0	0	0	0	0	0	0	0	0	0	0	0	0	0	0	0	0	0	0	0	0	0	0	0	0	0	0
hsa-miR-206	6	0.754164	0	0	0	0	0	0	0	0	10	2.19546	7	1.52241	0	0	2	0.369704	8	3.3785	5	1.56907	6	1.15085	3	0.56653	5	1.12442
hsa-miR-208a	0	0	0	0	0	0	0	0	0	0	0	0	0	0	0	0	0	0	0	0	0	0	0	0	0	0	0	0
hsa-miR-208b	0	0	0	0	0	0	0	0	0	0	0	0	0	0	0	0	0	0	1	0.422312	0	0	0	0	0	0	0	0
hsa-miR-20a	802	100.807	206	44.957	392	65.8383	306	38.6304	409	110.555	586	128.654	624	135.712	801	148.056	603	111.466	334	141.052	606	190.171	397	76.1477	781	147.487	652	146.625
hsa-miR-20a*	16	2.0111	4	0.872951	0	0	18	2.27238	9	2.43275	6	1.31728	5	1.08743	9	1.66355	0	0	1	0.422312	9	2.82433	1	0.191808	7	1.3219	8	1.79908
hsa-miR-20b	83	10.4326	119	25.9703	128	21.4982	40	5.04972	61	16.4886	62	13.6118	110	23.9235	88	16.2658	123	22.7368	49	20.6933	81	25.4189	70	13.4265	68	12.8413	41	9.22028
hsa-miR-20b*	84	10.5583	30	6.54713	105	17.6353	77	9.72072	26	7.02793	18	3.95183	14	3.04481	10	1.84839	103	19.0398	32	13.514	39	12.2387	75	14.3856	90	16.9959	65	14.6175
hsa-miR-21	99260	12476.4	6799	1483.8	6911	1160.74	44222	5582.72	83329	22524.3	116575	25593.6	91881	19982.9	88171	16297.4	45469	8405.04	41889	17690.2	66769	20953	40943	7853.19	97767	18462.6	106469	23943.3
hsa-miR-21*	1607	201.99	62	13.5307	97	16.2916	798	100.742	1371	370.588	2124	466.315	1263	274.685	2705	499.989	521	96.3079	839	354.32	1574	493.943	229	43.924	2829	534.237	2721	611.912
hsa-miR-210	196	24.636	98	21.3873	200	33.591	260	32.8232	624	168.67	555	121.848	395	85.9072	334	61.7362	647	119.599	80	33.785	121	37.9715	490	93.9858	269	50.7988	173	38.9051
hsa-miR-211	1	0.125694	0	0	0	0	0	0	0	0	0	0	0	0	0	0	0	0	0	0	0	0	0	0	0	0	0	0
hsa-miR-2110	338	42.4846	378	82.4939	937	157.374	355	44.8163	1377	372.21	1805	396.28	1485	322.967	2620	484.278	4332	800.779	682	288.017	1270	398.544	2594	497.549	2321	438.305	2527	568.284
hsa-miR-2113	0	0	0	0	0	0	0	0	0	0	0	0	0	0	0	0	0	0	0	0	0	0	0	0	0	0	0	0
hsa-miR-212	6	0.754164	0	0	5	0.839775	34	4.29227	2	0.54061	3	0.658638	4	0.869946	4	0.739355	1	0.184852	2	0.844624	1	0.313814	9	1.72627	1	0.188843	5	1.12442
hsa-miR-214	1	0.125694	2	0.436476	5	0.839775	0	0	0	0	0	0	0	0	0	0	0	0	0	0	1	0.313814	1	0.191808	0	0	0	0
hsa-miR-214*	0	0	0	0	0	0	0	0	0	0	0	0	0	0	0	0	0	0	0	0	0	0	0	0	0	0	0	0
hsa-miR-215	33	4.1479	41	8.94775	68	11.4209	78	9.84696	226	61.089	178	39.0792	180	39.1476	168	31.0529	89	16.4518	16	6.75699	33	10.3559	93	17.8381	33	6.23183	38	8.54563
hsa-miR-216a	0	0	0	0	0	0	0	0	0	0	0	0	0	0	0	0	0	0	0	0	0	0	0	0	0	0	0	0
hsa-miR-216b	26	3.26804	1	0.218238	1	0.167955	9	1.13619	2	0.54061	1	0.219546	1	0.217487	7	1.29387	5	0.92426	2	0.844624	2	0.627628	0	0	2	0.377686	0	0
hsa-miR-217	3	0.377082	0	0	0	0	0	0	7	1.89214	12	2.63455	2	0.434973	3	0.554517	4	0.739408	2	0.844624	2	0.627628	2	0.383616	2	0.377686	3	0.674655
hsa-miR-218	0	0	0	0	0	0	0	0	0	0	2	0.439092	0	0	1	0.184839	0	0	1	0.422312	0	0	0	0	0	0	0	0
hsa-miR-218-1*	0	0	0	0	0	0	0	0	0	0	0	0	0	0	0	0	0	0	0	0	0	0	0	0	0	0	0	0
hsa-miR-218-2*	0	0	0	0	0	0	0	0	0	0	0	0	0	0	0	0	0	0	0	0	0	0	0	0	0	0	0	0
hsa-miR-219-1-3p	2	0.251388	2	0.436476	4	0.67182	1	0.126243	1	0.270305	3	0.658638	0	0	0	0	16	2.95763	0	0	3	0.941442	7	1.34265	5	0.944216	6	1.34931
hsa-miR-219-2-3p	0	0	17	3.71004	3	0.503865	0	0	0	0	0	0	1	0.217487	2	0.369678	12	2.21822	0	0	0	0	131	25.1268	4	0.755373	8	1.79908
hsa-miR-219-5p	7	0.879858	0	0	0	0	0	0	4	1.08122	4	0.878183	3	0.65246	3	0.554517	2	0.369704	2	0.844624	7	2.1967	7	1.34265	2	0.377686	5	1.12442
hsa-miR-22	10471	1316.14	6359	1387.77	11668	1959.7	12907	1629.42	4604	1244.48	4244	931.753	7193	1564.38	8338	1541.19	3144	581.175	5236	2211.23	5482	1720.33	3592	688.974	4513	852.249	3904	877.951
hsa-miR-22*	1214	152.592	354	77.2562	362	60.7997	884	111.599	464	125.422	616	135.24	494	107.438	521	96.301	278	51.3889	640	270.28	321	100.734	339	65.0228	469	88.5675	429	96.4756
hsa-miR-220a	0	0	0	0	0	0	0	0	0	0	0	0	0	0	0	0	0	0	0	0	0	0	0	0	0	0	0	0
hsa-miR-220b	0	0	0	0	0	0	0	0	0	0	0	0	0	0	0	0	0	0	0	0	0	0	0	0	0	0	0	0
hsa-miR-220c	0	0	0	0	0	0	0	0	0	0	0	0	0	0	0	0	0	0	0	0	0	0	0	0	0	0	0	0
hsa-miR-221	20692	2600.86	6141	1340.2	6096	1023.85	12745	1608.97	8449	2283.81	19792	4345.25	7010	1524.58	8118	1500.52	17984	3324.38	13297	5615.48	10693	3355.61	28723	5509.3	22253	4202.33	20725	4660.74
hsa-miR-221*	16205	2036.87	3986	869.896	3970	666.781	14095	1779.4	2926	790.913	1788	392.548	2519	547.849	2642	488.344	1411	260.826	1443	609.396	2507	786.732	2067	396.467	2788	526.495	2407	541.298
hsa-miR-222	13981	1757.33	7552	1648.13	8883	1491.94	15081	1903.87	36883	9969.66	43914	9641.14	58319	12683.6	65093	12031.7	69904	12921.9	10678	4509.45	12699	3985.12	78454	15048.1	18651	3522.11	16230	3649.88
hsa-miR-222*	4	0.502776	0	0	0	0	25	3.15608	2	0.54061	0	0	0	0	3	0.554517	8	1.47882	1	0.422312	3	0.941442	0	0	3	0.56653	1	0.224885
hsa-miR-223	181142	22768.5	14152	3088.5	15334	2575.42	68023	8587.43	8137	2199.47	11613	2549.59	12674	2756.42	19749	3650.38	8780	1623	16967	7165.37	27160	8523.19	12139	2328.36	38130	7200.59	31102	6994.37
hsa-miR-223*	468	58.8248	124	27.0615	121	20.3225	151	19.0627	441	119.205	20	4.39092	500	108.743	1047	193.526	729	134.757	389	164.279	715	224.377	714	136.951	1833	346.15	2136	480.354
hsa-miR-224	60	7.54164	0	0	4	0.67182	22	2.77735	39	10.5419	32	7.02547	15	3.2623	20	3.69678	29	5.36071	56	23.6495	57	17.8874	89	17.0709	139	26.2492	89	20.0148
hsa-miR-224*	2	0.251388	0	0	0	0	0	0	0	0	0	0	3	0.65246	0	0	1	0.184852	1	0.422312	0	0	1	0.191808	0	0	2	0.44977
hsa-miR-23a	158210	19886	34170	7457.19	51068	8577.12	139218	17575.3	25050	6771.14	67544	14829	38319	8333.87	54754	10120.7	27869	5151.64	21956	9272.28	26083	8185.21	26562	5094.8	49275	9305.25	43412	9762.71
hsa-miR-23a*	185	23.2534	180	39.2828	198	33.2551	168	21.2088	122	32.9772	118	25.9064	122	26.5334	186	34.38	532	98.3413	81	34.2073	119	37.3439	452	86.6971	264	49.8546	192	43.1779
hsa-miR-23b	8619	1083.36	1615	352.454	4764	800.137	8253	1041.88	1691	457.086	6343	1392.58	2753	598.74	3699	683.719	2068	382.274	1343	567.165	1886	591.853	1932	370.573	3008	568.04	2793	628.104
hsa-miR-23b*	340	42.7359	593	129.415	785	131.845	669	84.4566	338	91.3631	431	94.6243	493	107.221	418	77.2626	595	109.987	252	106.423	240	75.3154	776	148.843	539	101.786	442	99.3992
hsa-miR-24	5179	650.969	903	197.069	970	162.916	2877	363.201	3594	971.477	7099	1558.56	3534	768.597	5675	1048.96	7170	1325.39	5195	2193.91	7614	2389.38	5302	1016.97	9709	1833.48	8584	1930.41
hsa-miR-24-1*	8	1.00555	0	0	0	0	7	0.883702	3	0.810915	6	1.31728	8	1.73989	9	1.66355	1	0.184852	2	0.844624	1	0.313814	3	0.575423	7	1.3219	4	0.89954
hsa-miR-24-2*	464	58.322	26	5.67418	46	7.72593	475	59.9655	158	42.7082	288	63.2292	180	39.1476	322	59.5181	201	37.1553	208	87.8409	436	136.823	161	30.8811	550	103.864	406	91.3033
hsa-miR-25	28104	3532.5	42446	9263.32	92295	15501.4	20917	2640.63	24362	6585.17	26207	5753.64	36313	7897.59	40206	7431.63	76446	14131.2	19622	8286.6	30480	9565.05	67971	13037.4	41839	7901.01	34379	7731.32
hsa-miR-25*	950	119.409	1396	304.66	1896	318.443	1182	149.219	661	178.672	688	151.048	571	124.185	1015	187.611	1818	336.061	594	250.853	1176	369.045	1393	267.188	1686	318.39	1689	379.831
hsa-miR-26a	148606	18678.9	23970	5231.16	37009	6215.84	73388	9264.73	27106	7326.89	48403	10626.7	34610	7527.21	36798	6801.7	41595	7688.92	46785	19757.9	66995	21024	40876	7840.34	85570	16159.3	79070	17781.7
hsa-miR-26a-1*	3	0.377082	0	0	0	0	11	1.38867	3	0.810915	6	1.31728	1	0.217487	6	1.10903	5	0.92426	3	1.26694	0	0	5	0.959039	7	1.3219	13	2.9235
hsa-miR-26a-2*	11	1.38263	0	0	0	0	1	0.126243	0	0	0	0	3	0.65246	1	0.184839	0	0	0	0	1	0.313814	1	0.191808	4	0.755373	4	0.89954
hsa-miR-26b	89346	11230.3	14341	3129.75	21351	3586.01	50623	6390.8	17370	4695.2	27045	5937.62	23216	5049.17	23136	4276.43	14647	2707.53	16089	6794.58	30108	9448.31	19175	3677.91	36389	6871.81	35697	8027.72
hsa-miR-26b*	31	3.89651	1	0.218238	1	0.167955	31	3.91354	5	1.35153	7	1.53682	7	1.52241	6	1.10903	9	1.66367	6	2.53387	11	3.45195	11	2.10989	15	2.83265	19	4.27281
hsa-miR-27a	12062	1516.12	2477	540.575	3346	561.977	12277	1549.89	21686	5861.84	36034	7911.12	31176	6780.36	25602	4732.24	13958	2580.16	6856	2895.37	18766	5889.03	8071	1548.08	20663	3902.07	14876	3345.39
hsa-miR-27a*	327	41.1019	31	6.76537	4	0.67182	66	8.33204	117	31.6257	208	45.6655	143	31.1006	220	40.6645	284	52.498	113	47.7212	268	84.1022	266	51.0209	367	69.3054	251	56.4461
hsa-miR-27b	1976	248.371	469	102.354	1132	190.125	2362	298.186	9319	2518.97	16457	3613.07	12116	2635.07	9003	1664.1	3636	672.122	1417	598.416	1516	475.742	3697	709.113	2447	462.099	2237	503.068
hsa-miR-27b*	40	5.02776	2	0.436476	14	2.35137	17	2.14613	114	30.8148	144	31.6146	134	29.1432	115	21.2565	96	17.7458	22	9.29086	23	7.21772	135	25.8941	50	9.44216	42	9.44517
hsa-miR-28-3p	6757	849.314	2646	577.457	1801	302.487	4551	574.532	1764	476.818	3827	840.202	2410	524.143	3288	607.75	6336	1171.22	2912	1229.77	4037	1266.87	5773	1107.31	7001	1322.09	6869	1544.73
hsa-miR-28-5p	883	110.988	83	18.1137	232	38.9655	639	80.6693	251	67.8466	396	86.9402	346	75.2503	253	46.7642	304	56.195	339	143.164	711	223.122	421	80.7511	572	108.018	586	131.783
hsa-miR-296-3p	4	0.502776	18	3.92828	13	2.18341	25	3.15608	4	1.08122	4	0.878183	8	1.73989	2	0.369678	9	1.66367	2	0.844624	3	0.941442	13	2.4935	2	0.377686	2	0.44977
hsa-miR-296-5p	16	2.0111	37	8.0748	72	12.0928	31	3.91354	6	1.62183	10	2.19546	10	2.17487	13	2.40291	8	1.47882	10	4.22312	13	4.07958	43	8.24774	11	2.07728	7	1.57419
hsa-miR-297	0	0	0	0	0	0	0	0	0	0	0	0	0	0	0	0	0	0	0	0	0	0	0	0	0	0	0	0
hsa-miR-298	0	0	0	0	0	0	0	0	0	0	0	0	0	0	0	0	0	0	0	0	0	0	0	0	0	0	0	0
hsa-miR-299-3p	9	1.13125	0	0	0	0	3	0.378729	2	0.54061	5	1.09773	2	0.434973	2	0.369678	0	0	6	2.53387	4	1.25526	1	0.191808	0	0	2	0.44977
hsa-miR-299-5p	125	15.7117	0	0	0	0	58	7.3221	4	1.08122	32	7.02547	5	1.08743	7	1.29387	9	1.66367	15	6.33468	12	3.76577	6	1.15085	5	0.944216	9	2.02396
hsa-miR-29a	537976	67620.3	89096	19444.1	142387	23914.6	473585	59786.8	178696	48302.4	213241	46816.2	191999	41757.2	162545	30044.6	56223	10392.9	65912	27835.4	185652	58260.2	45562	8739.15	178533	33714.7	139469	31364.5
hsa-miR-29a*	99	12.4437	0	0	0	0	91	11.4881	17	4.59519	9	1.97591	18	3.91476	8	1.47871	13	2.40308	8	3.3785	24	7.53154	9	1.72627	42	7.93141	33	7.4212
hsa-miR-29b	5171	649.963	205	44.7388	277	46.5235	2289	288.97	2576	696.306	3419	750.627	3089	671.816	3662	676.88	446	82.444	622	262.678	1835	575.849	496	95.1367	2373	448.125	1857	417.611
hsa-miR-29b-1*	33	4.1479	13	2.83709	24	4.03092	48	6.05967	1	0.270305	3	0.658638	11	2.39235	11	2.03323	10	1.84852	10	4.22312	12	3.76577	10	1.91808	30	5.6653	28	6.29678
hsa-miR-29b-2*	68	8.54719	13	2.83709	116	19.4828	52	6.56464	26	7.02793	55	12.075	37	8.047	54	9.9813	40	7.39408	9	3.80081	24	7.53154	51	9.7822	56	10.5752	39	8.77051
hsa-miR-29c	20740	2606.89	1255	273.888	1379	231.61	12146	1533.35	9053	2447.07	10928	2399.2	10358	2252.73	15258	2820.27	1454	268.775	2464	1040.58	6432	2018.45	1171	224.607	7910	1493.75	6535	1469.62
hsa-miR-29c*	232	29.161	24	5.23771	100	16.7955	227	28.6572	69	18.6511	141	30.956	139	30.2306	130	24.0291	49	9.05775	70	29.5618	83	26.0466	68	13.0429	178	33.6141	123	27.6609
hsa-miR-300	0	0	0	0	0	0	0	0	0	0	0	0	0	0	0	0	0	0	0	0	0	0	0	0	0	0	0	0
hsa-miR-301a	34	4.27359	0	0	10	1.67955	6	0.757459	15	4.05458	230	50.4955	8	1.73989	23	4.25129	8	1.47882	87	36.7411	25	7.84535	7	1.34265	37	6.9872	18	4.04793
hsa-miR-301b	4	0.502776	0	0	0	0	0	0	1	0.270305	21	4.61046	1	0.217487	5	0.924194	1	0.184852	6	2.53387	0	0	0	0	3	0.56653	2	0.44977
hsa-miR-302a	0	0	0	0	0	0	0	0	0	0	0	0	0	0	0	0	0	0	0	0	0	0	0	0	0	0	0	0
hsa-miR-302a*	0	0	0	0	0	0	0	0	0	0	0	0	0	0	0	0	0	0	0	0	0	0	0	0	0	0	0	0
hsa-miR-302b	0	0	0	0	0	0	0	0	0	0	0	0	0	0	0	0	0	0	0	0	0	0	0	0	0	0	0	0
hsa-miR-302b*	0	0	0	0	0	0	0	0	0	0	0	0	0	0	0	0	0	0	0	0	0	0	0	0	0	0	0	0
hsa-miR-302c	0	0	0	0	0	0	0	0	0	0	0	0	0	0	0	0	0	0	0	0	0	0	0	0	0	0	0	0
hsa-miR-302c*	0	0	0	0	0	0	0	0	0	0	0	0	0	0	0	0	0	0	0	0	0	0	0	0	0	0	0	0
hsa-miR-302d	0	0	0	0	0	0	0	0	0	0	0	0	0	0	0	0	0	0	0	0	0	0	0	0	0	0	0	0
hsa-miR-302d*	0	0	0	0	0	0	0	0	0	0	0	0	0	0	0	0	0	0	0	0	0	0	0	0	0	0	0	0
hsa-miR-302e	0	0	0	0	0	0	0	0	0	0	0	0	0	0	0	0	0	0	0	0	0	0	0	0	0	0	0	0
hsa-miR-302f	0	0	0	0	0	0	0	0	0	0	0	0	0	0	0	0	0	0	0	0	0	0	0	0	0	0	0	0
hsa-miR-30a	2097	263.58	605	132.034	235	39.4694	951	120.057	2129	575.48	4198	921.654	908	197.478	1608	297.221	1404	259.532	2211	933.732	2106	660.892	1108	212.523	2756	520.452	2574	578.854
hsa-miR-30a*	5	0.62847	0	0	4	0.67182	0	0	12	3.24366	24	5.2691	7	1.52241	15	2.77258	12	2.21822	8	3.3785	11	3.45195	12	2.30169	20	3.77686	23	5.17235
hsa-miR-30b	2064	259.432	288	62.8525	608	102.117	3364	424.682	327	88.3898	553	121.409	1318	286.647	1965	363.208	448	82.8137	659	278.304	645	202.41	445	85.3545	939	177.324	847	190.478
hsa-miR-30b*	103	12.9465	145	31.6445	180	30.2319	134	16.9166	499	134.882	201	44.1287	433	94.1717	408	75.4143	210	38.8189	135	57.0121	149	46.7583	222	42.5813	183	34.5583	191	42.953
hsa-miR-30c	5721	719.095	1874	408.978	3431	576.253	7912	998.835	1271	343.558	2115	464.339	3803	827.101	7189	1328.81	3188	589.308	3122	1318.46	3446	1081.4	3472	665.957	4597	868.112	3461	778.327
hsa-miR-30c-1*	203	25.5159	410	89.4775	499	83.8095	347	43.8064	705	190.565	436	95.722	614	133.537	605	111.828	342	63.2194	144	60.8129	244	76.5706	260	49.87	263	49.6658	230	51.7235
hsa-miR-30c-2*	9	1.13125	7	1.52766	10	1.67955	9	1.13619	43	11.6231	47	10.3187	22	4.7847	24	4.43613	8	1.47882	6	2.53387	1	0.313814	5	0.959039	8	1.51075	3	0.674655
hsa-miR-30d	104370	13118.7	41197	8990.74	35388	5943.59	55124	6959.02	83588	22594.3	135427	29732.4	66350	14430.2	111621	20631.9	115686	21384.8	116179	49063.8	112749	35382.2	137266	26328.7	180791	34141.1	154224	34682.7
hsa-miR-30d*	0	0	0	0	0	0	11	1.38867	4	1.08122	3	0.658638	3	0.65246	4	0.739355	1	0.184852	6	2.53387	1	0.313814	4	0.767231	3	0.56653	3	0.674655
hsa-miR-30e	11232	1411.79	1204	262.758	1348	226.403	5936	749.379	5654	1528.31	8002	1756.81	4937	1073.73	7495	1385.37	4982	920.933	5623	2374.66	11941	3747.25	4874	934.871	15204	2871.17	11509	2588.2
hsa-miR-30e*	269	33.8117	76	16.5861	80	13.4364	135	17.0428	263	71.0902	178	39.0792	366	79.6001	469	86.6894	417	77.0833	516	217.913	842	264.231	383	73.4624	732	138.233	814	183.056
hsa-miR-31	1130	142.034	82	17.8955	234	39.3014	784	98.9746	941	254.357	1495	328.221	545	118.53	627	115.894	233	43.0705	378	159.634	963	302.203	535	102.617	1322	249.651	1131	254.345
hsa-miR-31*	15	1.88541	0	0	0	0	4	0.504972	0	0	4	0.878183	2	0.434973	4	0.739355	0	0	2	0.844624	1	0.313814	1	0.191808	1	0.188843	3	0.674655
hsa-miR-32	200	25.1388	23	5.01947	19	3.19114	57	7.19586	44	11.8934	51	11.1968	53	11.5268	107	19.7778	11	2.03337	24	10.1355	39	12.2387	7	1.34265	56	10.5752	50	11.2442
hsa-miR-32*	28	3.51943	9	1.96414	7	1.17568	17	2.14613	1	0.270305	12	2.63455	5	1.08743	2	0.369678	1	0.184852	3	1.26694	1	0.313814	4	0.767231	3	0.56653	8	1.79908
hsa-miR-320a	24792	3116.2	89089	19442.6	105303	17686.2	30464	3845.87	23742	6417.58	37269	8182.25	32088	6978.71	48702	9002.02	118315	21870.8	24811	10478	28122	8825.08	76885	14747.1	49362	9321.68	54730	12308
hsa-miR-320b	1050	131.979	3528	769.943	5683	954.488	1314	165.883	2904	784.966	2584	567.307	3597	782.299	3703	684.458	5440	1005.59	573	241.985	943	295.927	3966	760.71	1099	207.539	1067	239.952
hsa-miR-320c	80	10.0555	369	80.5298	727	122.103	200	25.2486	503	135.963	567	124.483	695	151.153	602	111.273	790	146.033	34	14.3586	52	16.3183	644	123.524	82	15.4851	68	15.2922
hsa-miR-320d	39	4.90206	205	44.7388	503	84.4813	140	17.674	159	42.9785	193	42.3724	247	53.7192	210	38.8162	193	35.6764	17	7.1793	12	3.76577	162	31.0729	27	5.09877	26	5.84701
hsa-miR-323-3p	269	33.8117	117	25.5338	168	28.2164	186	23.4812	496	134.071	927	203.519	204	44.3673	121	22.3655	574	106.105	117	49.4105	86	26.988	336	64.4474	41	7.74257	41	9.22028
hsa-miR-323-5p	20	2.51388	3	0.654713	1	0.167955	2	0.252486	9	2.43275	16	3.51273	2	0.434973	2	0.369678	34	6.28497	13	5.49005	14	4.3934	8	1.53446	7	1.3219	8	1.79908
hsa-miR-324-3p	51	6.41039	30	6.54713	98	16.4596	66	8.33204	75	20.2729	82	18.0028	154	33.4929	204	37.7071	115	21.258	13	5.49005	17	5.33484	144	27.6203	59	11.1417	29	6.52166
hsa-miR-324-5p	330	41.479	70	15.2766	97	16.2916	179	22.5975	109	29.4633	310	68.0592	182	39.5825	378	69.8691	268	49.5403	97	40.9643	133	41.7373	279	53.5144	467	88.1898	326	73.3125
hsa-miR-325	0	0	0	0	0	0	0	0	0	0	0	0	0	0	0	0	0	0	0	0	0	0	0	0	0	0	0	0
hsa-miR-326	17	2.1368	0	0	2	0.33591	12	1.51492	14	3.78427	44	9.66002	25	5.43716	41	7.57839	26	4.80615	25	10.5578	15	4.70721	35	6.71327	19	3.58802	24	5.39724
hsa-miR-328	60	7.54164	8	1.7459	20	3.3591	12	1.51492	20	5.4061	96	21.0764	42	9.13443	66	12.1994	119	21.9974	118	49.8328	110	34.5195	138	26.4695	97	18.3178	122	27.436
hsa-miR-329	157	19.7339	28	6.11066	8	1.34364	55	6.94337	4	1.08122	25	5.48865	5	1.08743	1	0.184839	9	1.66367	11	4.64543	6	1.88288	17	3.26073	17	3.21033	13	2.9235
hsa-miR-330-3p	687	86.3517	456	99.5165	591	99.2614	505	63.7528	864	233.544	1751	384.425	910	197.913	1141	210.901	1830	338.279	633	267.323	890	279.294	1123	215.4	1573	297.05	1378	309.891
hsa-miR-330-5p	1	0.125694	0	0	0	0	1	0.126243	4	1.08122	9	1.97591	9	1.95738	8	1.47871	3	0.554556	2	0.844624	10	3.13814	4	0.767231	5	0.944216	8	1.79908
hsa-miR-331-3p	1707	214.56	610	133.125	1560	262.01	8368	1056.4	126	34.0584	226	49.6174	755	164.202	1507	278.552	469	86.6956	433	182.861	222	69.6667	1419	272.175	809	152.774	387	87.0305
hsa-miR-331-5p	6	0.754164	2	0.436476	5	0.839775	0	0	3	0.810915	4	0.878183	5	1.08743	4	0.739355	6	1.10911	7	2.95618	10	3.13814	3	0.575423	3	0.56653	3	0.674655
hsa-miR-335	1816	228.26	122	26.625	171	28.7203	511	64.5102	354	95.688	536	117.677	200	43.4973	272	50.2762	75	13.8639	149	62.9245	209	65.5871	118	22.6333	158	29.8372	170	38.2304
hsa-miR-335*	18	2.26249	0	0	0	0	17	2.14613	5	1.35153	14	3.07364	13	2.82732	6	1.10903	6	1.10911	7	2.95618	8	2.51051	5	0.959039	6	1.13306	1	0.224885
hsa-miR-337-3p	63	7.91872	0	0	0	0	14	1.7674	0	0	3	0.658638	1	0.217487	0	0	6	1.10911	4	1.68925	3	0.941442	3	0.575423	5	0.944216	9	2.02396
hsa-miR-337-5p	49	6.159	1	0.218238	0	0	6	0.757459	4	1.08122	6	1.31728	2	0.434973	1	0.184839	0	0	2	0.844624	2	0.627628	0	0	0	0	1	0.224885
hsa-miR-338-3p	326	40.9762	36	7.85656	20	3.3591	145	18.3052	108	29.193	202	44.3483	84	18.2689	85	15.7113	55	10.1669	68	28.7172	190	59.6247	104	19.948	326	61.5629	296	66.5659
hsa-miR-338-5p	39	4.90206	18	3.92828	29	4.87069	16	2.01989	13	3.51397	24	5.2691	17	3.69727	17	3.14226	42	7.76378	18	7.60161	31	9.72823	23	4.41158	59	11.1417	44	9.89494
hsa-miR-339-3p	688	86.4774	296	64.5984	355	59.624	473	59.713	1727	466.817	2669	585.968	1577	342.976	1768	326.795	1840	340.128	1215	513.109	1695	531.915	1349	258.749	1630	307.814	1724	387.702
hsa-miR-339-5p	1330	167.173	266	58.0513	568	95.3984	926	116.901	376	101.635	1005	220.644	606	131.797	1015	187.611	1030	190.398	1299	548.583	1392	436.829	1024	196.411	1582	298.75	1460	328.332
hsa-miR-33a	1771	222.604	68	14.8402	107	17.9712	1314	165.883	706	190.835	1447	317.683	618	134.407	592	109.425	143	26.4338	248	104.733	366	114.856	111	21.2907	969	182.989	626	140.778
hsa-miR-33a*	49	6.159	0	0	8	1.34364	22	2.77735	2	0.54061	37	8.1232	48	10.4394	15	2.77258	6	1.10911	3	1.26694	9	2.82433	4	0.767231	14	2.6438	10	2.24885
hsa-miR-33b	55	6.91317	3	0.654713	23	3.86296	36	4.54475	20	5.4061	20	4.39092	3	0.65246	8	1.47871	0	0	15	6.33468	57	17.8874	0	0	85	16.0517	32	7.19632
hsa-miR-33b*	0	0	0	0	0	0	1	0.126243	1	0.270305	0	0	3	0.65246	1	0.184839	1	0.184852	1	0.422312	1	0.313814	0	0	0	0	1	0.224885
hsa-miR-340	985	123.809	18	3.92828	25	4.19887	595	75.1146	327	88.3898	546	119.872	324	70.4656	358	66.1723	98	18.1155	261	110.223	447	140.275	132	25.3186	526	99.3315	434	97.6001
hsa-miR-340*	2	0.251388	0	0	0	0	2	0.252486	0	0	1	0.219546	0	0	1	0.184839	2	0.369704	2	0.844624	5	1.56907	1	0.191808	5	0.944216	1	0.224885
hsa-miR-342-3p	40493	5089.72	1948	425.127	2587	434.499	19738	2491.79	12745	3445.04	41610	9135.3	16831	3660.52	20239	3740.95	12690	2345.77	13569	5730.35	19457	6105.88	14825	2843.55	32007	6044.3	34169	7684.09
hsa-miR-342-5p	1692	212.674	312	68.0902	511	85.825	1266	159.824	2181	589.535	2682	588.822	2915	633.973	3013	556.919	2335	431.629	946	399.507	2254	707.337	2269	435.212	2955	558.032	3340	751.116
hsa-miR-345	340	42.7359	134	29.2439	224	37.6219	283	35.7268	351	94.8771	544	119.433	193	41.9749	212	39.1858	606	112.02	71	29.9841	175	54.9174	369	70.7771	223	42.112	154	34.6323
hsa-miR-346	0	0	0	0	0	0	0	0	0	0	0	0	0	0	0	0	0	0	0	0	0	0	0	0	0	0	0	0
hsa-miR-34a	0	0	0	0	7	1.17568	3	0.378729	0	0	3	0.658638	1	0.217487	1	0.184839	1	0.184852	1	0.422312	10	3.13814	0	0	8	1.51075	8	1.79908
hsa-miR-34a*	1	0.125694	0	0	0	0	1	0.126243	1	0.270305	0	0	2	0.434973	2	0.369678	0	0	1	0.422312	3	0.941442	0	0	1	0.188843	4	0.89954
hsa-miR-34b	4	0.502776	2	0.436476	2	0.33591	0	0	0	0	3	0.658638	2	0.434973	6	1.10903	2	0.369704	0	0	3	0.941442	1	0.191808	2	0.377686	0	0
hsa-miR-34b*	5	0.62847	0	0	0	0	1	0.126243	2	0.54061	3	0.658638	1	0.217487	0	0	3	0.554556	0	0	3	0.941442	0	0	6	1.13306	4	0.89954
hsa-miR-34c-3p	0	0	0	0	0	0	0	0	0	0	0	0	0	0	0	0	0	0	0	0	0	0	0	0	1	0.188843	1	0.224885
hsa-miR-34c-5p	42	5.27915	0	0	1	0.167955	37	4.67099	14	3.78427	7	1.53682	13	2.82732	20	3.69678	16	2.95763	10	4.22312	20	6.27628	16	3.06892	37	6.9872	30	6.74655
hsa-miR-361-3p	320	40.2221	81	17.6773	71	11.9248	156	19.6939	170	45.9519	200	43.9092	180	39.1476	199	36.7829	130	24.0308	121	51.0997	209	65.5871	218	41.8141	210	39.6571	206	46.3263
hsa-miR-361-5p	1601	201.236	169	36.8822	231	38.7976	1078	136.09	251	67.8466	747	164.001	338	73.5104	441	81.5139	336	62.1103	731	308.71	730	229.084	357	68.4754	595	112.362	658	147.974
hsa-miR-362-3p	78	9.80413	0	0	14	2.35137	75	9.46823	13	3.51397	13	2.8541	28	6.08962	24	4.43613	4	0.739408	6	2.53387	12	3.76577	0	0	9	1.69959	15	3.37327
hsa-miR-362-5p	66	8.2958	12	2.61885	47	7.89388	28	3.53481	30	8.10915	63	13.8314	55	11.9618	84	15.5265	59	10.9063	23	9.71317	52	16.3183	27	5.17881	51	9.631	60	13.4931
hsa-miR-363	2469	310.338	1991	434.512	4083	685.76	1724	217.643	4505	1217.72	3827	840.202	6154	1338.41	5613	1037.5	2014	372.292	1752	739.89	2380	746.877	1438	275.82	1070	202.062	900	202.396
hsa-miR-363*	4	0.502776	0	0	21	3.52705	4	0.504972	1	0.270305	1	0.219546	5	1.08743	1	0.184839	4	0.739408	4	1.68925	6	1.88288	6	1.15085	6	1.13306	5	1.12442
hsa-miR-365	398	50.0262	66	14.4037	126	21.1623	583	73.5997	3	0.810915	7	1.53682	21	4.56722	48	8.87226	3	0.554556	15	6.33468	8	2.51051	3	0.575423	9	1.69959	9	2.02396
hsa-miR-365*	28	3.51943	44	9.60246	62	10.4132	74	9.34199	65	17.5698	31	6.80592	42	9.13443	104	19.2232	165	30.5006	13	5.49005	40	12.5526	99	18.989	77	14.5409	125	28.1106
hsa-miR-367	0	0	0	0	0	0	0	0	0	0	0	0	0	0	0	0	0	0	0	0	0	0	0	0	0	0	0	0
hsa-miR-367*	0	0	0	0	0	0	0	0	0	0	0	0	0	0	0	0	0	0	0	0	0	0	0	0	0	0	0	0
hsa-miR-369-3p	620	77.9302	0	0	4	0.67182	369	46.5837	44	11.8934	105	23.0523	20	4.34973	14	2.58774	12	2.21822	156	65.8807	36	11.2973	13	2.4935	7	1.3219	25	5.62212
hsa-miR-369-5p	153	19.2312	5	1.09119	0	0	36	4.54475	46	12.434	58	12.7337	15	3.2623	16	2.95742	27	4.991	45	19.004	31	9.72823	15	2.87712	24	4.53224	12	2.69862
hsa-miR-370	23	2.89096	6	1.30943	2	0.33591	10	1.26243	6	1.62183	32	7.02547	6	1.30492	3	0.554517	19	3.51219	20	8.44624	20	6.27628	6	1.15085	9	1.69959	13	2.9235
hsa-miR-371-3p	0	0	0	0	0	0	0	0	0	0	0	0	0	0	0	0	0	0	0	0	0	0	0	0	0	0	0	0
hsa-miR-371-5p	0	0	0	0	0	0	0	0	0	0	0	0	0	0	0	0	0	0	0	0	0	0	0	0	0	0	0	0
hsa-miR-372	0	0	0	0	0	0	0	0	0	0	0	0	0	0	0	0	0	0	0	0	0	0	0	0	0	0	0	0
hsa-miR-373	0	0	0	0	0	0	0	0	0	0	0	0	0	0	0	0	0	0	0	0	0	0	0	0	0	0	0	0
hsa-miR-373*	0	0	0	0	0	0	0	0	0	0	0	0	0	0	0	0	0	0	0	0	0	0	0	0	0	0	0	0
hsa-miR-374a	10709	1346.06	2360	515.041	4722	793.083	6211	784.096	3049	824.16	2603	571.478	4036	877.776	4941	913.289	1593	294.469	1456	614.886	2378	746.25	2159	414.113	3042	574.461	2793	628.104
hsa-miR-374a*	798	100.304	53	11.5666	84	14.1082	446	56.3044	267	72.1715	119	26.126	300	65.246	259	47.8733	21	3.88189	107	45.1874	156	48.955	59	11.3167	132	24.9273	114	25.6369
hsa-miR-374b	12427	1562	1338	292.002	3150	529.058	10522	1328.33	1037	280.306	1028	225.693	2345	510.006	3992	737.877	1869	345.488	1880	793.946	2394	751.271	2568	492.562	5983	1129.85	6030	1356.06
hsa-miR-374b*	16	2.0111	0	0	2	0.33591	12	1.51492	12	3.24366	13	2.8541	4	0.869946	8	1.47871	2	0.369704	5	2.11156	8	2.51051	3	0.575423	14	2.6438	7	1.57419
hsa-miR-375	2	0.251388	214	46.7029	79	13.2684	25	3.15608	3	0.810915	1	0.219546	1	0.217487	2	0.369678	9	1.66367	0	0	0	0	18	3.45254	4	0.755373	9	2.02396
hsa-miR-376a	427	53.6713	0	0	0	0	63	7.95332	6	1.62183	18	3.95183	5	1.08743	14	2.58774	6	1.10911	17	7.1793	22	6.90391	4	0.767231	29	5.47645	20	4.4977
hsa-miR-376a*	14	1.75972	0	0	0	0	0	0	1	0.270305	1	0.219546	0	0	0	0	0	0	1	0.422312	0	0	0	0	0	0	1	0.224885
hsa-miR-376b	254	31.9263	0	0	0	0	75	9.46823	6	1.62183	13	2.8541	13	2.82732	6	1.10903	2	0.369704	9	3.80081	4	1.25526	0	0	3	0.56653	3	0.674655
hsa-miR-376c	5293	665.298	14	3.05533	9	1.51159	2850	359.793	72	19.462	136	29.8582	59	12.8317	75	13.8629	48	8.8729	270	114.024	91	28.5571	35	6.71327	143	27.0046	125	28.1106
hsa-miR-377	28	3.51943	0	0	0	0	2	0.252486	2	0.54061	13	2.8541	0	0	0	0	0	0	8	3.3785	1	0.313814	0	0	0	0	2	0.44977
hsa-miR-377*	151	18.9798	8	1.7459	2	0.33591	53	6.69088	67	18.1104	102	22.3937	19	4.13224	23	4.25129	57	10.5366	37	15.6255	31	9.72823	20	3.83616	34	6.42067	21	4.72258
hsa-miR-378	9246	1162.17	2658	580.076	3674	617.066	5165	652.046	6130	1656.97	7642	1677.77	4948	1076.12	8724	1612.53	6939	1282.69	4348	1836.21	7887	2475.05	6406	1228.72	10957	2069.15	12213	2746.52
hsa-miR-378*	4	0.502776	0	0	3	0.503865	7	0.883702	4	1.08122	15	3.29319	9	1.95738	18	3.3271	21	3.88189	8	3.3785	12	3.76577	11	2.10989	13	2.45496	19	4.27281
hsa-miR-379	245	30.795	7	1.52766	16	2.68728	103	13.003	134	36.2209	338	74.2065	55	11.9618	43	7.94807	243	44.919	441	186.24	341	107.011	159	30.4974	226	42.6786	205	46.1014
hsa-miR-379*	16	2.0111	0	0	3	0.503865	4	0.504972	0	0	5	1.09773	0	0	0	0	1	0.184852	6	2.53387	0	0	0	0	1	0.188843	2	0.44977
hsa-miR-380	14	1.75972	0	0	0	0	5	0.631216	0	0	4	0.878183	1	0.217487	0	0	0	0	2	0.844624	0	0	0	0	2	0.377686	1	0.224885
hsa-miR-380*	16	2.0111	0	0	0	0	0	0	1	0.270305	0	0	0	0	0	0	0	0	1	0.422312	0	0	0	0	1	0.188843	0	0
hsa-miR-381	1	0.125694	0	0	0	0	2	0.252486	5	1.35153	18	3.95183	2	0.434973	0	0	3	0.554556	7	2.95618	8	2.51051	1	0.191808	1	0.188843	1	0.224885
hsa-miR-382	676	84.9691	91	19.8596	73	12.2607	303	38.2517	49	13.245	150	32.9319	58	12.6142	35	6.46936	246	45.4736	116	48.9882	109	34.2057	213	40.8551	127	23.9831	126	28.3355
hsa-miR-383	0	0	0	0	0	0	0	0	0	0	0	0	0	0	0	0	0	0	0	0	1	0.313814	1	0.191808	0	0	1	0.224885
hsa-miR-384	0	0	0	0	0	0	0	0	0	0	0	0	0	0	0	0	0	0	0	0	0	0	0	0	0	0	0	0
hsa-miR-409-3p	661	83.0837	148	32.2992	83	13.9403	302	38.1254	76	20.5432	229	50.276	46	10.0044	42	7.76323	213	39.3735	295	124.582	209	65.5871	178	34.1418	129	24.3608	166	37.3309
hsa-miR-409-5p	426	53.5456	18	3.92828	1	0.167955	95	11.9931	160	43.2488	277	60.8142	57	12.3967	89	16.4507	171	31.6097	194	81.9285	180	56.4865	110	21.0989	172	32.481	157	35.3069
hsa-miR-410	773	97.1614	23	5.01947	33	5.54251	245	30.9296	30	8.10915	411	90.2333	12	2.60984	30	5.54517	32	5.91526	127	53.6336	57	17.8874	30	5.75423	74	13.9744	53	11.9189
hsa-miR-411	979	123.054	19	4.14652	35	5.87842	333	42.039	397	107.311	808	177.393	160	34.7978	173	31.9771	345	63.7739	404	170.614	387	121.446	186	35.6763	386	72.8935	330	74.212
hsa-miR-411*	71	8.92427	5	1.09119	4	0.67182	25	3.15608	14	3.78427	20	4.39092	7	1.52241	5	0.924194	5	0.92426	12	5.06774	11	3.45195	2	0.383616	7	1.3219	4	0.89954
hsa-miR-412	0	0	0	0	0	0	2	0.252486	0	0	0	0	0	0	0	0	1	0.184852	0	0	0	0	0	0	0	0	0	0
hsa-miR-421	416	52.2887	159	34.6998	298	50.0506	257	32.4445	315	85.1461	280	61.4728	260	56.5465	324	59.8878	253	46.7676	91	38.4304	146	45.8168	363	69.6262	388	73.2712	228	51.2738
hsa-miR-422a	0	0	0	0	0	0	0	0	0	0	0	0	0	0	0	0	0	0	0	0	0	0	0	0	0	0	0	0
hsa-miR-423-3p	1245	156.489	500	109.119	1255	210.783	702	88.6227	1042	281.658	1760	386.401	936	203.567	1527	282.249	3135	579.511	1977	834.911	2956	927.634	2636	505.605	3039	573.894	2992	672.856
hsa-miR-423-5p	13131	1650.49	98761	21553.4	158260	26580.5	35529	4485.29	35938	9714.23	32826	7206.81	33291	7240.34	45317	8376.34	55063	10178.5	21912	9253.7	25589	8030.19	54081	10373.2	29759	5619.78	39806	8951.77
hsa-miR-424	5347	672.086	335	73.1097	361	60.6317	3125	394.51	762	205.972	3046	668.737	2129	463.029	2895	535.108	470	86.8804	807	340.806	854	267.997	560	107.412	2162	408.279	2170	488
hsa-miR-424*	631	79.3129	857	187.03	1433	240.679	565	71.3274	1327	358.695	1641	360.275	1369	297.739	1648	304.614	2137	395.029	531	224.248	1089	341.743	1491	285.985	1876	354.27	1568	352.62
hsa-miR-425	3089	388.269	601	131.161	721	121.095	1239	156.415	517	139.748	2650	581.797	1089	236.843	2861	528.824	2136	394.844	1771	747.914	2307	723.969	1784	342.185	2837	535.748	2799	629.453
hsa-miR-425*	355	44.6213	113	24.6609	89	14.948	225	28.4047	219	59.1968	533	117.018	246	53.5017	428	79.111	599	110.726	219	92.4863	414	129.919	389	74.6132	635	119.915	649	145.95
hsa-miR-429	5	0.62847	0	0	0	0	0	0	4	1.08122	3	0.658638	1	0.217487	1	0.184839	1	0.184852	0	0	6	1.88288	0	0	5	0.944216	4	0.89954
hsa-miR-431	15	1.88541	0	0	2	0.33591	1	0.126243	0	0	25	5.48865	4	0.869946	3	0.554517	4	0.739408	14	5.91237	8	2.51051	5	0.959039	8	1.51075	5	1.12442
hsa-miR-431*	3	0.377082	0	0	4	0.67182	0	0	0	0	1	0.219546	0	0	1	0.184839	1	0.184852	4	1.68925	1	0.313814	0	0	0	0	1	0.224885
hsa-miR-432	508	63.8525	74	16.1496	56	9.40547	218	27.521	301	81.3618	752	165.098	206	44.8022	278	51.3852	1283	237.165	322	135.984	272	85.3574	685	131.388	392	74.0265	376	84.5567
hsa-miR-432*	5	0.62847	0	0	0	0	0	0	0	0	5	1.09773	0	0	0	0	0	0	1	0.422312	0	0	0	0	0	0	0	0
hsa-miR-433	430	54.0484	86	18.7685	43	7.22206	203	25.6273	147	39.7349	467	102.528	133	28.9257	112	20.702	355	65.6225	210	88.6855	148	46.4445	144	27.6203	198	37.391	172	38.6802
hsa-miR-448	1	0.125694	0	0	0	0	4	0.504972	1	0.270305	0	0	1	0.217487	0	0	0	0	0	0	0	0	2	0.383616	0	0	2	0.44977
hsa-miR-449a	1	0.125694	0	0	1	0.167955	1	0.126243	2	0.54061	2	0.439092	1	0.217487	2	0.369678	2	0.369704	1	0.422312	1	0.313814	2	0.383616	4	0.755373	2	0.44977
hsa-miR-449b	1	0.125694	0	0	0	0	0	0	0	0	0	0	0	0	0	0	0	0	0	0	0	0	1	0.191808	0	0	0	0
hsa-miR-449b*	0	0	0	0	0	0	0	0	0	0	0	0	0	0	0	0	0	0	0	0	0	0	0	0	1	0.188843	0	0
hsa-miR-450a	169	21.2423	61	13.3125	47	7.89388	117	14.7704	42	11.3528	88	19.32	50	10.8743	67	12.3842	23	4.2516	30	12.6694	60	18.8288	34	6.52147	56	10.5752	62	13.9429
hsa-miR-450b-3p	3	0.377082	0	0	0	0	0	0	1	0.270305	0	0	0	0	1	0.184839	1	0.184852	0	0	1	0.313814	0	0	1	0.188843	0	0
hsa-miR-450b-5p	54	6.78747	21	4.58299	10	1.67955	45	5.68094	56	15.1371	69	15.1487	62	13.4842	83	15.3416	73	13.4942	29	12.247	73	22.9084	86	16.4955	57	10.7641	36	8.09586
hsa-miR-451	494214	62119.7	184050	40166.7	249313	41873.3	817742	103234	55220	14926.2	12915	2835.43	265992	57849.7	438245	81004.7	79793	14749.9	70589	29810.6	87276	27388.4	141283	27099.2	122120	23061.5	59695	13424.5
hsa-miR-452	24	3.01665	0	0	0	0	13	1.64116	17	4.59519	32	7.02547	10	2.17487	12	2.21807	8	1.47882	4	1.68925	10	3.13814	13	2.4935	22	4.15455	19	4.27281
hsa-miR-452*	0	0	0	0	0	0	0	0	0	0	0	0	0	0	0	0	0	0	0	0	0	0	0	0	0	0	0	0
hsa-miR-453	0	0	0	0	0	0	0	0	0	0	0	0	0	0	0	0	0	0	0	0	0	0	0	0	0	0	0	0
hsa-miR-454	59	7.41594	0	0	21	3.52705	30	3.78729	4	1.08122	31	6.80592	10	2.17487	21	3.88162	9	1.66367	35	14.7809	44	13.8078	18	3.45254	24	4.53224	31	6.97143
hsa-miR-454*	30	3.77082	2	0.436476	62	10.4132	60	7.57459	13	3.51397	24	5.2691	14	3.04481	16	2.95742	9	1.66367	1	0.422312	3	0.941442	28	5.37062	9	1.69959	8	1.79908
hsa-miR-455-3p	3	0.377082	0	0	30	5.03865	6	0.757459	0	0	0	0	0	0	0	0	0	0	0	0	0	0	0	0	1	0.188843	0	0
hsa-miR-455-5p	1	0.125694	1	0.218238	0	0	0	0	0	0	0	0	0	0	0	0	0	0	0	0	0	0	0	0	0	0	1	0.224885
hsa-miR-483-3p	0	0	0	0	7	1.17568	0	0	0	0	0	0	0	0	0	0	0	0	0	0	0	0	0	0	0	0	0	0
hsa-miR-483-5p	1	0.125694	64	13.9672	50	8.39775	9	1.13619	1	0.270305	0	0	0	0	8	1.47871	28	5.17586	0	0	1	0.313814	23	4.41158	0	0	5	1.12442
hsa-miR-484	770	96.7843	230	50.1947	448	75.2438	480	60.5967	145	39.1942	511	112.188	307	66.7684	606	112.012	1565	289.293	831	350.941	944	296.24	1679	322.045	1150	217.17	880	197.899
hsa-miR-485-3p	2402	301.917	1404	306.406	1609	270.239	1523	192.268	644	174.076	918	201.543	223	48.4995	99	18.299	531	98.1564	1172	494.95	787	246.972	360	69.0508	246	46.4554	277	62.2931
hsa-miR-485-5p	2754	346.161	464	101.262	316	53.0738	1526	192.647	451	121.908	904	198.469	327	71.1181	328	60.6271	715	132.169	592	250.009	450	141.216	404	77.4904	522	98.5761	487	109.519
hsa-miR-486-3p	117	14.7062	271	59.1425	443	74.404	119	15.0229	1266	342.206	765	167.953	765	166.377	969	179.109	980	181.155	401	169.347	554	173.853	801	153.638	524	98.9538	450	101.198
hsa-miR-486-5p	45664	5739.69	194686	42487.9	321129	53935.2	64191	8103.67	68962	18640.8	18101	3974	122429	26626.7	184447	34093	840756	155415	80236	33884.6	97139	30483.6	437579	83931.1	149593	28249.6	85553	19239.6
hsa-miR-487a	75	9.42705	12	2.61885	0	0	15	1.89365	8	2.16244	16	3.51273	7	1.52241	3	0.554517	1	0.184852	20	8.44624	2	0.627628	5	0.959039	4	0.755373	5	1.12442
hsa-miR-487b	1630	204.881	9	1.96414	22	3.69501	266	33.5807	52	14.0559	382	83.8665	36	7.82951	79	14.6023	49	9.05775	176	74.3269	74	23.2222	47	9.01497	166	31.348	196	44.0775
hsa-miR-488	0	0	0	0	0	0	0	0	0	0	0	0	0	0	0	0	0	0	0	0	0	0	0	0	0	0	0	0
hsa-miR-488*	0	0	0	0	0	0	0	0	0	0	0	0	0	0	0	0	0	0	0	0	0	0	0	0	0	0	0	0
hsa-miR-489	0	0	0	0	0	0	0	0	0	0	0	0	0	0	0	0	0	0	0	0	0	0	0	0	0	0	0	0
hsa-miR-490-3p	11	1.38263	8	1.7459	10	1.67955	6	0.757459	6	1.62183	32	7.02547	27	5.87214	62	11.46	21	3.88189	12	5.06774	4	1.25526	55	10.5494	95	17.9401	58	13.0433
hsa-miR-490-5p	0	0	0	0	0	0	0	0	0	0	0	0	0	0	0	0	0	0	0	0	0	0	0	0	0	0	2	0.44977
hsa-miR-491-3p	2	0.251388	0	0	0	0	0	0	0	0	0	0	0	0	0	0	0	0	2	0.844624	0	0	2	0.383616	0	0	2	0.44977
hsa-miR-491-5p	142	17.8485	15	3.27357	28	4.70274	37	4.67099	26	7.02793	72	15.8073	30	6.5246	64	11.8297	95	17.5609	52	21.9602	102	32.009	100	19.1808	224	42.3009	166	37.3309
hsa-miR-492	0	0	0	0	0	0	0	0	0	0	0	0	0	0	0	0	0	0	0	0	0	0	0	0	0	0	0	0
hsa-miR-493	74	9.30135	3	0.654713	3	0.503865	11	1.38867	21	5.67641	86	18.8809	15	3.2623	12	2.21807	49	9.05775	49	20.6933	45	14.1216	25	4.7952	32	6.04298	51	11.4691
hsa-miR-493*	134	16.843	9	1.96414	1	0.167955	84	10.6044	29	7.83885	43	9.44047	14	3.04481	11	2.03323	46	8.50319	51	21.5379	24	7.53154	25	4.7952	40	7.55373	37	8.32074
hsa-miR-494	869	109.228	188	41.0287	111	18.643	525	66.2776	188	50.8174	310	68.0592	72	15.659	70	12.9387	121	22.3671	272	114.869	260	81.5916	99	18.989	68	12.8413	83	18.6655
hsa-miR-495	3454	434.147	434	94.7152	218	36.6142	1749	220.799	519	140.288	814	178.71	273	59.3738	290	53.6033	191	35.3067	911	384.726	108	33.8919	480	92.0677	306	57.786	276	62.0682
hsa-miR-496	220	27.6527	32	6.98361	8	1.34364	51	6.4384	53	14.3262	120	26.3455	18	3.91476	32	5.91484	30	5.54556	35	14.7809	26	8.15916	26	4.987	28	5.28761	26	5.84701
hsa-miR-497	9	1.13125	0	0	0	0	8	1.00994	10	2.70305	19	4.17137	12	2.60984	11	2.03323	5	0.92426	15	6.33468	8	2.51051	16	3.06892	28	5.28761	33	7.4212
hsa-miR-497*	0	0	0	0	0	0	0	0	0	0	0	0	0	0	0	0	0	0	0	0	0	0	0	0	0	0	0	0
hsa-miR-498	0	0	0	0	0	0	0	0	0	0	0	0	0	0	0	0	0	0	0	0	0	0	0	0	0	0	0	0
hsa-miR-499-3p	0	0	0	0	0	0	0	0	0	0	0	0	0	0	0	0	0	0	0	0	0	0	0	0	0	0	0	0
hsa-miR-499-5p	293	36.8283	24	5.23771	18	3.02319	183	23.1025	315	85.1461	517	113.505	314	68.2908	302	55.8213	72	13.3093	114	48.1436	142	44.5616	51	9.7822	122	23.0389	132	29.6848
hsa-miR-500	6	0.754164	0	0	0	0	1	0.126243	0	0	0	0	6	1.30492	2	0.369678	2	0.369704	2	0.844624	2	0.627628	1	0.191808	6	1.13306	3	0.674655
hsa-miR-500*	249	31.2978	174	37.9734	381	63.9908	134	16.9166	869	234.895	986	216.472	825	179.426	1134	209.607	765	141.412	106	44.7651	266	83.4745	846	162.269	353	66.6616	298	67.0157
hsa-miR-501-3p	57	7.16455	73	15.9314	208	34.9346	68	8.58453	193	52.1689	201	44.1287	172	37.4077	157	29.0197	232	42.8857	36	15.2032	51	16.0045	186	35.6763	64	12.086	55	12.3687
hsa-miR-501-5p	5	0.62847	0	0	0	0	0	0	0	0	0	0	0	0	1	0.184839	1	0.184852	1	0.422312	3	0.941442	0	0	0	0	1	0.224885
hsa-miR-502-3p	187	23.5048	146	31.8627	424	71.2129	131	16.5378	898	242.734	1022	224.376	830	180.514	1080	199.626	739	136.606	76	32.0957	159	49.8964	788	151.145	154	29.0819	112	25.1871
hsa-miR-502-5p	6	0.754164	0	0	0	0	0	0	0	0	12	2.63455	2	0.434973	0	0	0	0	1	0.422312	0	0	0	0	3	0.56653	1	0.224885
hsa-miR-503	167	20.9909	434	94.7152	1192	200.202	159	20.0727	1754	474.115	921	202.202	1878	408.44	1775	328.089	1846	341.237	155	65.4583	195	61.1937	1671	320.511	410	77.4257	285	64.0922
hsa-miR-504	138	17.3458	464	101.262	487	81.794	395	49.866	171	46.2222	181	39.7378	61	13.2667	101	18.6687	348	64.3285	161	67.9922	362	113.601	227	43.5404	354	66.8505	230	51.7235
hsa-miR-505	26	3.26804	6	1.30943	17	2.85523	23	2.90359	12	3.24366	24	5.2691	16	3.47978	22	4.06645	8	1.47882	17	7.1793	7	2.1967	28	5.37062	33	6.23183	29	6.52166
hsa-miR-505*	688	86.4774	1454	317.318	992	166.611	565	71.3274	565	152.722	471	103.406	328	71.3356	620	114.6	1411	260.826	519	219.18	982	308.165	1431	274.477	747	141.066	794	178.559
hsa-miR-506	0	0	0	0	0	0	0	0	0	0	0	0	0	0	0	0	0	0	1	0.422312	1	0.313814	0	0	0	0	1	0.224885
hsa-miR-507	0	0	0	0	0	0	0	0	0	0	0	0	0	0	0	0	0	0	0	0	0	0	0	0	0	0	0	0
hsa-miR-508-3p	0	0	0	0	0	0	0	0	1	0.270305	0	0	0	0	0	0	2	0.369704	8	3.3785	22	6.90391	6	1.15085	5	0.944216	7	1.57419
hsa-miR-508-5p	0	0	0	0	0	0	0	0	0	0	3	0.658638	0	0	0	0	0	0	1	0.422312	1	0.313814	0	0	0	0	0	0
hsa-miR-509-3-5p	6	0.754164	2	0.436476	13	2.18341	8	1.00994	8	2.16244	7	1.53682	4	0.869946	4	0.739355	18	3.32734	24	10.1355	42	13.1802	14	2.68531	15	2.83265	21	4.72258
hsa-miR-509-3p	1	0.125694	0	0	10	1.67955	0	0	2	0.54061	4	0.878183	1	0.217487	0	0	8	1.47882	5	2.11156	10	3.13814	0	0	6	1.13306	5	1.12442
hsa-miR-509-5p	1	0.125694	0	0	0	0	0	0	1	0.270305	4	0.878183	1	0.217487	1	0.184839	1	0.184852	3	1.26694	4	1.25526	0	0	0	0	3	0.674655
hsa-miR-510	0	0	0	0	0	0	0	0	0	0	0	0	0	0	0	0	0	0	0	0	0	0	0	0	0	0	0	0
hsa-miR-511	1	0.125694	0	0	0	0	0	0	0	0	0	0	0	0	0	0	0	0	0	0	1	0.313814	0	0	0	0	1	0.224885
hsa-miR-512-3p	0	0	0	0	0	0	0	0	0	0	0	0	0	0	0	0	0	0	0	0	0	0	0	0	0	0	0	0
hsa-miR-512-5p	0	0	0	0	0	0	0	0	0	0	0	0	0	0	0	0	0	0	0	0	0	0	0	0	0	0	0	0
hsa-miR-513a-3p	0	0	0	0	0	0	0	0	0	0	0	0	0	0	0	0	0	0	0	0	0	0	0	0	0	0	0	0
hsa-miR-513a-5p	2	0.251388	0	0	0	0	0	0	0	0	0	0	1	0.217487	0	0	0	0	0	0	1	0.313814	0	0	1	0.188843	0	0
hsa-miR-513b	0	0	4	0.872951	0	0	0	0	0	0	0	0	0	0	0	0	0	0	1	0.422312	0	0	0	0	0	0	1	0.224885
hsa-miR-513c	0	0	0	0	0	0	1	0.126243	1	0.270305	0	0	0	0	0	0	0	0	3	1.26694	1	0.313814	0	0	2	0.377686	0	0
hsa-miR-514	0	0	0	0	0	0	0	0	1	0.270305	0	0	0	0	0	0	0	0	1	0.422312	2	0.627628	0	0	0	0	0	0
hsa-miR-515-3p	0	0	0	0	0	0	0	0	0	0	0	0	0	0	0	0	0	0	0	0	0	0	0	0	0	0	0	0
hsa-miR-515-5p	0	0	0	0	0	0	0	0	0	0	0	0	0	0	0	0	0	0	0	0	0	0	0	0	0	0	0	0
hsa-miR-516a-3p	0	0	0	0	0	0	0	0	0	0	0	0	0	0	0	0	0	0	0	0	0	0	0	0	0	0	0	0
hsa-miR-516a-5p	0	0	0	0	0	0	0	0	0	0	0	0	0	0	0	0	0	0	0	0	0	0	0	0	0	0	0	0
hsa-miR-516b	0	0	13	2.83709	0	0	0	0	0	0	0	0	0	0	0	0	1	0.184852	0	0	0	0	1	0.191808	2	0.377686	0	0
hsa-miR-516b*	0	0	0	0	0	0	0	0	0	0	0	0	0	0	0	0	0	0	0	0	0	0	0	0	0	0	0	0
hsa-miR-517*	0	0	0	0	0	0	0	0	0	0	0	0	0	0	0	0	0	0	0	0	0	0	0	0	0	0	0	0
hsa-miR-517a	0	0	0	0	0	0	0	0	0	0	0	0	0	0	0	0	0	0	0	0	0	0	2	0.383616	0	0	4	0.89954
hsa-miR-517b	0	0	0	0	0	0	0	0	0	0	0	0	0	0	0	0	0	0	0	0	0	0	2	0.383616	0	0	4	0.89954
hsa-miR-517c	0	0	0	0	0	0	0	0	0	0	0	0	0	0	0	0	0	0	0	0	0	0	0	0	0	0	0	0
hsa-miR-518a-3p	0	0	0	0	3	0.503865	0	0	0	0	0	0	0	0	0	0	0	0	0	0	0	0	0	0	0	0	0	0
hsa-miR-518a-5p	0	0	0	0	0	0	0	0	0	0	0	0	0	0	0	0	0	0	0	0	0	0	0	0	0	0	0	0
hsa-miR-518b	0	0	0	0	1	0.167955	0	0	0	0	0	0	0	0	0	0	0	0	0	0	1	0.313814	0	0	0	0	0	0
hsa-miR-518c	0	0	0	0	0	0	0	0	0	0	0	0	0	0	0	0	0	0	0	0	0	0	0	0	0	0	0	0
hsa-miR-518c*	0	0	0	0	0	0	0	0	0	0	0	0	0	0	0	0	0	0	0	0	0	0	0	0	0	0	0	0
hsa-miR-518d-3p	0	0	0	0	0	0	0	0	0	0	0	0	0	0	0	0	0	0	0	0	0	0	0	0	0	0	0	0
hsa-miR-518d-5p	0	0	0	0	0	0	0	0	0	0	0	0	0	0	0	0	0	0	0	0	0	0	0	0	0	0	0	0
hsa-miR-518e	0	0	0	0	0	0	0	0	0	0	0	0	0	0	0	0	0	0	0	0	0	0	0	0	0	0	0	0
hsa-miR-518e*	0	0	2	0.436476	0	0	0	0	0	0	0	0	0	0	0	0	0	0	0	0	0	0	0	0	0	0	0	0
hsa-miR-518f	0	0	0	0	0	0	0	0	0	0	0	0	0	0	0	0	0	0	0	0	0	0	1	0.191808	0	0	0	0
hsa-miR-518f*	0	0	0	0	0	0	0	0	0	0	0	0	0	0	0	0	0	0	0	0	0	0	0	0	0	0	0	0
hsa-miR-519a	0	0	0	0	0	0	0	0	0	0	0	0	0	0	0	0	0	0	0	0	0	0	2	0.383616	0	0	0	0
hsa-miR-519a*	0	0	2	0.436476	0	0	0	0	0	0	0	0	0	0	0	0	0	0	0	0	0	0	0	0	1	0.188843	0	0
hsa-miR-519b-3p	0	0	0	0	0	0	0	0	0	0	0	0	0	0	0	0	0	0	0	0	0	0	0	0	0	0	0	0
hsa-miR-519b-5p	0	0	2	0.436476	0	0	0	0	0	0	0	0	0	0	0	0	0	0	0	0	0	0	0	0	0	0	0	0
hsa-miR-519c-3p	0	0	0	0	0	0	0	0	0	0	0	0	0	0	0	0	0	0	0	0	0	0	0	0	0	0	0	0
hsa-miR-519c-5p	0	0	2	0.436476	0	0	0	0	0	0	0	0	0	0	0	0	0	0	0	0	0	0	0	0	0	0	0	0
hsa-miR-519d	0	0	0	0	0	0	0	0	0	0	0	0	0	0	0	0	0	0	0	0	0	0	0	0	0	0	0	0
hsa-miR-519e	0	0	0	0	0	0	0	0	0	0	0	0	0	0	0	0	0	0	0	0	0	0	0	0	0	0	0	0
hsa-miR-519e*	0	0	0	0	0	0	0	0	0	0	0	0	0	0	0	0	0	0	0	0	0	0	0	0	0	0	0	0
hsa-miR-520a-3p	0	0	0	0	0	0	0	0	0	0	0	0	0	0	0	0	0	0	0	0	0	0	0	0	0	0	0	0
hsa-miR-520a-5p	0	0	0	0	1	0.167955	0	0	0	0	0	0	0	0	0	0	0	0	0	0	0	0	0	0	0	0	0	0
hsa-miR-520b	0	0	0	0	0	0	0	0	0	0	0	0	0	0	0	0	0	0	0	0	0	0	0	0	0	0	0	0
hsa-miR-520c-3p	0	0	0	0	0	0	0	0	0	0	0	0	0	0	0	0	0	0	0	0	0	0	0	0	0	0	0	0
hsa-miR-520c-5p	0	0	0	0	0	0	0	0	0	0	0	0	0	0	0	0	0	0	0	0	0	0	0	0	0	0	0	0
hsa-miR-520d-3p	0	0	0	0	0	0	0	0	0	0	0	0	0	0	0	0	0	0	0	0	0	0	0	0	0	0	0	0
hsa-miR-520d-5p	0	0	0	0	0	0	0	0	0	0	0	0	0	0	0	0	0	0	0	0	0	0	0	0	0	0	0	0
hsa-miR-520e	0	0	0	0	0	0	0	0	0	0	0	0	0	0	0	0	0	0	0	0	0	0	0	0	0	0	0	0
hsa-miR-520f	0	0	0	0	0	0	0	0	0	0	0	0	0	0	0	0	0	0	0	0	0	0	0	0	0	0	0	0
hsa-miR-520g	0	0	0	0	0	0	0	0	0	0	0	0	0	0	0	0	0	0	0	0	0	0	0	0	0	0	0	0
hsa-miR-520h	0	0	0	0	0	0	0	0	0	0	0	0	0	0	0	0	0	0	0	0	0	0	0	0	0	0	0	0
hsa-miR-521	0	0	0	0	0	0	0	0	0	0	0	0	0	0	0	0	0	0	0	0	0	0	0	0	0	0	0	0
hsa-miR-522	0	0	0	0	0	0	0	0	0	0	0	0	0	0	0	0	0	0	0	0	0	0	0	0	0	0	0	0
hsa-miR-522*	0	0	2	0.436476	0	0	0	0	0	0	0	0	0	0	0	0	0	0	0	0	0	0	0	0	0	0	0	0
hsa-miR-523	1	0.125694	0	0	0	0	0	0	0	0	0	0	0	0	0	0	0	0	0	0	0	0	0	0	0	0	2	0.44977
hsa-miR-523*	0	0	2	0.436476	0	0	0	0	0	0	0	0	0	0	0	0	0	0	0	0	0	0	0	0	0	0	0	0
hsa-miR-524-3p	0	0	0	0	0	0	0	0	0	0	0	0	0	0	0	0	0	0	0	0	0	0	0	0	0	0	0	0
hsa-miR-524-5p	0	0	0	0	0	0	0	0	0	0	0	0	0	0	0	0	0	0	0	0	0	0	0	0	0	0	0	0
hsa-miR-525-3p	0	0	0	0	0	0	0	0	0	0	0	0	0	0	1	0.184839	0	0	0	0	0	0	0	0	0	0	0	0
hsa-miR-525-5p	0	0	0	0	0	0	0	0	0	0	1	0.219546	0	0	0	0	0	0	0	0	0	0	0	0	0	0	0	0
hsa-miR-526a	0	0	0	0	0	0	0	0	0	0	0	0	0	0	0	0	0	0	0	0	0	0	0	0	0	0	0	0
hsa-miR-526b	0	0	0	0	0	0	0	0	0	0	0	0	0	0	0	0	0	0	0	0	2	0.627628	0	0	0	0	0	0
hsa-miR-526b*	0	0	0	0	0	0	0	0	0	0	0	0	0	0	0	0	0	0	0	0	0	0	0	0	0	0	0	0
hsa-miR-527	0	0	0	0	0	0	0	0	0	0	0	0	0	0	0	0	0	0	0	0	0	0	0	0	0	0	0	0
hsa-miR-532-3p	814	102.315	495	108.028	1275	214.143	1077	135.964	244	65.9544	371	81.4515	689	149.848	1137	210.162	442	81.7046	276	116.558	326	102.303	641	122.949	472	89.134	476	107.045
hsa-miR-532-5p	87	10.9354	141	30.7715	138	23.1778	130	16.4116	127	34.3287	307	67.4006	118	25.6634	363	67.0965	600	110.911	196	82.7731	391	122.701	285	54.6652	300	56.653	458	102.997
hsa-miR-539	15	1.88541	0	0	0	0	0	0	5	1.35153	2	0.439092	2	0.434973	2	0.369678	3	0.554556	4	1.68925	5	1.56907	6	1.15085	7	1.3219	12	2.69862
hsa-miR-541	0	0	0	0	0	0	0	0	0	0	0	0	0	0	0	0	0	0	0	0	0	0	0	0	0	0	0	0
hsa-miR-541*	3	0.377082	0	0	0	0	7	0.883702	2	0.54061	2	0.439092	2	0.434973	0	0	3	0.554556	4	1.68925	4	1.25526	5	0.959039	1	0.188843	3	0.674655
hsa-miR-542-3p	294	36.954	22	4.80123	8	1.34364	165	20.8301	242	65.4138	342	75.0847	213	46.3246	203	37.5223	63	11.6457	102	43.0758	264	82.8469	88	16.8791	285	53.8203	310	69.7143
hsa-miR-542-5p	16	2.0111	4	0.872951	5	0.839775	7	0.883702	6	1.62183	8	1.75637	12	2.60984	17	3.14226	18	3.32734	8	3.3785	14	4.3934	12	2.30169	43	8.12026	28	6.29678
hsa-miR-543	274	34.4401	135	29.4621	82	13.7723	118	14.8967	75	20.2729	160	35.1273	62	13.4842	53	9.79646	104	19.2246	111	46.8766	40	12.5526	133	25.5104	151	28.5153	129	29.0102
hsa-miR-544	3	0.377082	0	0	0	0	0	0	0	0	0	0	0	0	0	0	0	0	0	0	0	0	0	0	0	0	0	0
hsa-miR-545	1	0.125694	0	0	0	0	0	0	0	0	0	0	0	0	0	0	0	0	0	0	1	0.313814	2	0.383616	1	0.188843	4	0.89954
hsa-miR-545*	0	0	0	0	0	0	0	0	0	0	0	0	0	0	0	0	0	0	0	0	0	0	0	0	0	0	0	0
hsa-miR-548a-3p	110	13.8263	3	0.654713	5	0.839775	88	11.1094	63	17.0292	80	17.5637	73	15.8765	46	8.50259	8	1.47882	16	6.75699	26	8.15916	11	2.10989	47	8.87563	26	5.84701
hsa-miR-548a-5p	13	1.63402	0	0	0	0	0	0	1	0.270305	1	0.219546	0	0	0	0	0	0	0	0	0	0	0	0	1	0.188843	0	0
hsa-miR-548b-3p	1	0.125694	0	0	0	0	0	0	0	0	1	0.219546	0	0	0	0	0	0	1	0.422312	0	0	0	0	1	0.188843	0	0
hsa-miR-548b-5p	15	1.88541	2	0.436476	7	1.17568	11	1.38867	8	2.16244	3	0.658638	10	2.17487	2	0.369678	2	0.369704	0	0	1	0.313814	2	0.383616	1	0.188843	4	0.89954
hsa-miR-548c-3p	0	0	0	0	0	0	0	0	0	0	0	0	0	0	0	0	0	0	0	0	0	0	0	0	0	0	0	0
hsa-miR-548c-5p	182	22.8763	46	10.0389	79	13.2684	257	32.4445	45	12.1637	65	14.2705	83	18.0514	52	9.61162	35	6.46982	56	23.6495	46	14.4354	56	10.7412	35	6.60951	68	15.2922
hsa-miR-548d-3p	7	0.879858	0	0	0	0	0	0	2	0.54061	0	0	0	0	0	0	0	0	0	0	0	0	0	0	0	0	3	0.674655
hsa-miR-548d-5p	268	33.686	129	28.1527	245	41.149	246	31.0558	54	14.5965	23	5.04955	61	13.2667	38	7.02388	28	5.17586	61	25.761	33	10.3559	100	19.1808	43	8.12026	53	11.9189
hsa-miR-548e	939	118.027	307	66.999	146	24.5214	827	104.403	196	52.9798	303	66.5224	220	47.847	190	35.1194	163	30.1309	122	51.5221	202	63.3904	164	31.4565	233	44.0005	309	69.4895
hsa-miR-548f	105	13.1979	5	1.09119	4	0.67182	76	9.59448	11	2.97336	8	1.75637	5	1.08743	13	2.40291	5	0.92426	14	5.91237	12	3.76577	9	1.72627	13	2.45496	10	2.24885
hsa-miR-548g	0	0	0	0	0	0	0	0	0	0	0	0	0	0	0	0	0	0	0	0	0	0	0	0	0	0	0	0
hsa-miR-548h	7	0.879858	2	0.436476	7	1.17568	5	0.631216	0	0	1	0.219546	1	0.217487	1	0.184839	0	0	0	0	0	0	2	0.383616	0	0	2	0.44977
hsa-miR-548i	4	0.502776	0	0	1	0.167955	4	0.504972	4	1.08122	3	0.658638	2	0.434973	2	0.369678	0	0	0	0	2	0.627628	0	0	0	0	2	0.44977
hsa-miR-548j	915	115.01	121	26.4068	204	34.2628	916	115.639	498	134.612	1074	235.792	561	122.01	554	102.401	473	87.435	231	97.5541	244	76.5706	694	133.115	694	131.057	731	164.391
hsa-miR-548k	264	33.1832	77	16.8043	127	21.3303	289	36.4843	151	40.8161	139	30.5169	213	46.3246	159	29.3894	167	30.8703	53	22.3825	112	35.1472	145	27.8121	156	29.4595	205	46.1014
hsa-miR-548l	39	4.90206	41	8.94775	78	13.1005	32	4.03978	14	3.78427	9	1.97591	19	4.13224	13	2.40291	26	4.80615	6	2.53387	9	2.82433	66	12.6593	43	8.12026	50	11.2442
hsa-miR-548m	0	0	0	0	0	0	0	0	0	0	0	0	0	0	0	0	0	0	0	0	0	0	0	0	0	0	0	0
hsa-miR-548n	42	5.27915	12	2.61885	0	0	27	3.40856	4	1.08122	8	1.75637	4	0.869946	5	0.924194	3	0.554556	9	3.80081	8	2.51051	5	0.959039	4	0.755373	6	1.34931
hsa-miR-548o	72	9.04996	49	10.6937	89	14.948	45	5.68094	35	9.46068	29	6.36683	14	3.04481	16	2.95742	23	4.2516	24	10.1355	32	10.042	35	6.71327	48	9.06447	43	9.67005
hsa-miR-548p	14	1.75972	16	3.49181	14	2.35137	19	2.39862	13	3.51397	8	1.75637	1	0.217487	9	1.66355	4	0.739408	5	2.11156	9	2.82433	2	0.383616	16	3.02149	8	1.79908
hsa-miR-549	0	0	0	0	0	0	0	0	1	0.270305	4	0.878183	6	1.30492	4	0.739355	0	0	0	0	0	0	0	0	0	0	0	0
hsa-miR-550	8	1.00555	24	5.23771	49	8.22979	14	1.7674	62	16.7589	48	10.5382	26	5.65465	22	4.06645	44	8.13349	6	2.53387	10	3.13814	65	12.4675	5	0.944216	2	0.44977
hsa-miR-550*	205	25.7673	383	83.5851	1181	198.355	226	28.5309	51	13.7856	37	8.1232	49	10.6568	40	7.39355	14	2.58793	49	20.6933	154	48.3274	11	2.10989	17	3.21033	21	4.72258
hsa-miR-551a	37	4.65068	12	2.61885	4	0.67182	64	8.07956	13	3.51397	23	5.04955	8	1.73989	10	1.84839	22	4.06674	7	2.95618	43	13.494	16	3.06892	19	3.58802	10	2.24885
hsa-miR-551b	54	6.78747	0	0	0	0	38	4.79724	6	1.62183	28	6.14728	15	3.2623	21	3.88162	4	0.739408	0	0	5	1.56907	2	0.383616	13	2.45496	12	2.69862
hsa-miR-551b*	0	0	0	0	0	0	5	0.631216	0	0	2	0.439092	2	0.434973	1	0.184839	0	0	0	0	0	0	0	0	0	0	0	0
hsa-miR-552	0	0	0	0	0	0	0	0	0	0	0	0	0	0	0	0	0	0	0	0	0	0	0	0	0	0	0	0
hsa-miR-553	0	0	0	0	0	0	0	0	0	0	0	0	0	0	0	0	0	0	0	0	0	0	0	0	0	0	0	0
hsa-miR-554	0	0	0	0	0	0	0	0	0	0	0	0	0	0	0	0	0	0	0	0	0	0	0	0	0	0	0	0
hsa-miR-555	0	0	0	0	0	0	0	0	0	0	0	0	0	0	0	0	0	0	0	0	0	0	0	0	0	0	0	0
hsa-miR-556-3p	141	17.7228	0	0	1	0.167955	72	9.0895	4	1.08122	23	5.04955	6	1.30492	12	2.21807	3	0.554556	17	7.1793	4	1.25526	7	1.34265	22	4.15455	43	9.67005
hsa-miR-556-5p	2	0.251388	0	0	0	0	1	0.126243	1	0.270305	1	0.219546	0	0	1	0.184839	0	0	0	0	0	0	0	0	0	0	1	0.224885
hsa-miR-557	0	0	0	0	0	0	0	0	0	0	0	0	0	0	0	0	0	0	0	0	0	0	0	0	0	0	0	0
hsa-miR-558	0	0	0	0	0	0	0	0	0	0	0	0	0	0	0	0	0	0	0	0	0	0	0	0	0	0	0	0
hsa-miR-559	0	0	0	0	0	0	0	0	0	0	0	0	0	0	0	0	0	0	0	0	0	0	0	0	0	0	0	0
hsa-miR-561	0	0	0	0	0	0	0	0	0	0	0	0	0	0	0	0	0	0	0	0	0	0	0	0	0	0	0	0
hsa-miR-562	0	0	0	0	0	0	0	0	0	0	0	0	0	0	0	0	0	0	0	0	0	0	0	0	0	0	0	0
hsa-miR-563	0	0	0	0	0	0	0	0	0	0	0	0	0	0	0	0	0	0	0	0	0	0	0	0	0	0	0	0
hsa-miR-564	0	0	0	0	0	0	0	0	0	0	0	0	0	0	0	0	0	0	0	0	0	0	0	0	0	0	0	0
hsa-miR-566	0	0	0	0	0	0	0	0	0	0	0	0	0	0	0	0	0	0	0	0	0	0	0	0	0	0	0	0
hsa-miR-567	0	0	0	0	0	0	0	0	0	0	0	0	0	0	0	0	0	0	0	0	0	0	0	0	0	0	0	0
hsa-miR-568	0	0	0	0	0	0	0	0	0	0	0	0	0	0	0	0	0	0	0	0	0	0	0	0	0	0	0	0
hsa-miR-569	0	0	0	0	0	0	0	0	0	0	0	0	0	0	0	0	0	0	0	0	0	0	0	0	0	0	0	0
hsa-miR-570	18	2.26249	0	0	1	0.167955	26	3.28232	2	0.54061	2	0.439092	3	0.65246	4	0.739355	1	0.184852	1	0.422312	2	0.627628	2	0.383616	2	0.377686	4	0.89954
hsa-miR-571	0	0	0	0	0	0	0	0	0	0	0	0	0	0	0	0	0	0	0	0	0	0	0	0	0	0	0	0
hsa-miR-572	0	0	0	0	0	0	0	0	0	0	0	0	0	0	0	0	0	0	0	0	0	0	0	0	0	0	0	0
hsa-miR-573	0	0	0	0	0	0	0	0	0	0	0	0	0	0	0	0	0	0	0	0	0	0	0	0	0	0	1	0.224885
hsa-miR-574-3p	251	31.5492	112	24.4426	264	44.3401	210	26.5111	116	31.3554	323	70.9133	101	21.9661	109	20.1474	192	35.4916	121	51.0997	157	49.2688	190	36.4435	199	37.5798	210	47.2258
hsa-miR-574-5p	30	3.77082	21	4.58299	61	10.2452	29	3.66105	108	29.193	175	38.4205	68	14.7891	89	16.4507	211	39.0038	16	6.75699	26	8.15916	311	59.6522	84	15.8628	67	15.0673
hsa-miR-575	0	0	0	0	0	0	0	0	0	0	0	0	0	0	0	0	0	0	0	0	0	0	0	0	0	0	0	0
hsa-miR-576-3p	133	16.7173	42	9.16599	75	12.5966	92	11.6144	25	6.75763	23	5.04955	32	6.95957	23	4.25129	18	3.32734	14	5.91237	44	13.8078	31	5.94604	28	5.28761	24	5.39724
hsa-miR-576-5p	279	35.0686	115	25.0974	207	34.7667	175	22.0925	12	3.24366	24	5.2691	28	6.08962	45	8.31775	9	1.66367	44	18.5817	32	10.042	67	12.8511	88	16.6182	98	22.0387
hsa-miR-577	16	2.0111	0	0	0	0	0	0	2	0.54061	0	0	7	1.52241	6	1.10903	0	0	1	0.422312	4	1.25526	1	0.191808	1	0.188843	1	0.224885
hsa-miR-578	0	0	0	0	0	0	0	0	0	0	0	0	0	0	0	0	0	0	0	0	0	0	0	0	0	0	0	0
hsa-miR-579	5	0.62847	0	0	0	0	0	0	0	0	3	0.658638	0	0	1	0.184839	0	0	1	0.422312	2	0.627628	4	0.767231	1	0.188843	2	0.44977
hsa-miR-580	1	0.125694	0	0	0	0	3	0.378729	1	0.270305	1	0.219546	0	0	3	0.554517	0	0	0	0	0	0	1	0.191808	0	0	1	0.224885
hsa-miR-581	0	0	0	0	0	0	0	0	0	0	0	0	0	0	0	0	1	0.184852	0	0	1	0.313814	0	0	0	0	1	0.224885
hsa-miR-582-3p	429	53.9227	46	10.0389	31	5.2066	423	53.4008	392	105.96	547	120.092	248	53.9367	337	62.2907	102	18.8549	54	22.8048	176	55.2313	78	14.961	256	48.3439	264	59.3696
hsa-miR-582-5p	169	21.2423	13	2.83709	17	2.85523	111	14.013	7	1.89214	9	1.97591	20	4.34973	36	6.6542	16	2.95763	21	8.86855	20	6.27628	24	4.60339	40	7.55373	33	7.4212
hsa-miR-583	0	0	0	0	0	0	0	0	0	0	0	0	0	0	0	0	0	0	0	0	0	0	0	0	0	0	0	0
hsa-miR-584	1844	231.78	604	131.816	968	162.58	1499	189.238	650	175.698	2017	442.824	904	196.608	859	158.777	2180	402.977	1642	693.436	1093	342.999	2049	393.014	3690	696.831	2950	663.411
hsa-miR-585	0	0	0	0	0	0	0	0	0	0	0	0	0	0	0	0	0	0	0	0	0	0	0	0	0	0	0	0
hsa-miR-586	0	0	0	0	0	0	0	0	0	0	0	0	0	0	0	0	0	0	0	0	0	0	0	0	0	0	0	0
hsa-miR-587	0	0	0	0	0	0	0	0	0	0	0	0	0	0	0	0	0	0	0	0	0	0	0	0	0	0	0	0
hsa-miR-588	0	0	0	0	0	0	0	0	0	0	0	0	0	0	0	0	0	0	0	0	0	0	0	0	0	0	0	0
hsa-miR-589	440	55.3053	532	116.103	782	131.341	562	70.9486	93	25.1384	207	45.446	120	26.0984	146	26.9865	214	39.5583	264	111.49	436	136.823	176	33.7582	691	130.491	689	154.946
hsa-miR-589*	74	9.30135	23	5.01947	104	17.4673	176	22.2188	36	9.73098	174	38.201	47	10.2219	81	14.9719	64	11.8305	43	18.1594	44	13.8078	67	12.8511	110	20.7728	99	22.2636
hsa-miR-590-3p	440	55.3053	1	0.218238	20	3.3591	215	27.1423	27	7.29824	40	8.78183	23	5.00219	32	5.91484	7	1.29396	21	8.86855	20	6.27628	18	3.45254	37	6.9872	17	3.82304
hsa-miR-590-5p	376	47.2609	3	0.654713	25	4.19887	161	20.3251	78	21.0838	82	18.0028	94	20.4437	89	16.4507	27	4.991	19	8.02393	56	17.5736	23	4.41158	137	25.8715	140	31.4839
hsa-miR-591	0	0	0	0	0	0	0	0	0	0	0	0	0	0	0	0	0	0	0	0	0	0	0	0	0	0	0	0
hsa-miR-592	0	0	0	0	0	0	0	0	0	0	0	0	0	0	0	0	0	0	0	0	0	0	1	0.191808	0	0	0	0
hsa-miR-593	0	0	0	0	0	0	0	0	0	0	0	0	0	0	0	0	0	0	0	0	0	0	0	0	0	0	0	0
hsa-miR-593*	0	0	0	0	0	0	0	0	0	0	0	0	0	0	0	0	0	0	0	0	0	0	0	0	0	0	0	0
hsa-miR-595	0	0	0	0	0	0	0	0	0	0	0	0	0	0	0	0	0	0	0	0	0	0	0	0	0	0	0	0
hsa-miR-596	0	0	0	0	0	0	0	0	0	0	0	0	0	0	0	0	0	0	0	0	0	0	0	0	0	0	0	0
hsa-miR-597	0	0	0	0	0	0	0	0	1	0.270305	0	0	0	0	0	0	0	0	0	0	0	0	0	0	1	0.188843	0	0
hsa-miR-598	1150	144.548	127	27.7162	233	39.1335	427	53.9058	386	104.338	576	126.458	426	92.6493	610	112.752	370	68.3952	281	118.67	331	103.872	291	55.8161	764	144.276	759	170.688
hsa-miR-599	0	0	0	0	0	0	0	0	0	0	0	0	0	0	0	0	0	0	0	0	0	0	0	0	0	0	0	0
hsa-miR-600	0	0	0	0	0	0	0	0	0	0	0	0	0	0	0	0	0	0	0	0	0	0	1	0.191808	0	0	0	0
hsa-miR-601	0	0	0	0	0	0	0	0	0	0	0	0	0	0	0	0	0	0	0	0	0	0	0	0	0	0	0	0
hsa-miR-602	0	0	0	0	0	0	1	0.126243	0	0	0	0	0	0	0	0	1	0.184852	0	0	0	0	0	0	0	0	0	0
hsa-miR-603	0	0	0	0	0	0	0	0	0	0	0	0	0	0	0	0	0	0	0	0	0	0	0	0	0	0	0	0
hsa-miR-604	0	0	0	0	0	0	0	0	0	0	0	0	0	0	0	0	0	0	0	0	0	0	0	0	0	0	0	0
hsa-miR-605	1	0.125694	0	0	0	0	3	0.378729	0	0	0	0	0	0	0	0	0	0	1	0.422312	0	0	1	0.191808	1	0.188843	0	0
hsa-miR-606	0	0	0	0	0	0	0	0	0	0	0	0	0	0	0	0	0	0	0	0	0	0	0	0	0	0	0	0
hsa-miR-607	0	0	0	0	0	0	0	0	0	0	0	0	0	0	0	0	0	0	0	0	0	0	0	0	0	0	0	0
hsa-miR-608	0	0	0	0	0	0	0	0	0	0	0	0	0	0	0	0	0	0	0	0	0	0	0	0	0	0	0	0
hsa-miR-609	0	0	0	0	0	0	0	0	0	0	0	0	0	0	0	0	0	0	0	0	0	0	0	0	0	0	0	0
hsa-miR-610	0	0	0	0	6	1.00773	0	0	0	0	5	1.09773	0	0	0	0	0	0	0	0	0	0	0	0	0	0	2	0.44977
hsa-miR-611	0	0	0	0	0	0	0	0	0	0	0	0	0	0	0	0	0	0	0	0	0	0	0	0	0	0	0	0
hsa-miR-612	0	0	0	0	0	0	0	0	0	0	0	0	0	0	0	0	0	0	0	0	0	0	0	0	0	0	0	0
hsa-miR-613	0	0	0	0	0	0	0	0	0	0	0	0	0	0	0	0	0	0	0	0	0	0	0	0	0	0	0	0
hsa-miR-614	0	0	0	0	0	0	0	0	0	0	0	0	0	0	0	0	0	0	0	0	0	0	0	0	0	0	0	0
hsa-miR-615-3p	0	0	0	0	0	0	0	0	0	0	0	0	0	0	0	0	1	0.184852	0	0	2	0.627628	0	0	0	0	0	0
hsa-miR-615-5p	0	0	0	0	10	1.67955	0	0	0	0	0	0	0	0	1	0.184839	4	0.739408	0	0	3	0.941442	2	0.383616	1	0.188843	3	0.674655
hsa-miR-616	3	0.377082	5	1.09119	0	0	0	0	4	1.08122	1	0.219546	2	0.434973	6	1.10903	14	2.58793	1	0.422312	3	0.941442	8	1.53446	12	2.26612	17	3.82304
hsa-miR-616*	2	0.251388	2	0.436476	1	0.167955	4	0.504972	1	0.270305	1	0.219546	4	0.869946	3	0.554517	1	0.184852	0	0	0	0	2	0.383616	4	0.755373	3	0.674655
hsa-miR-617	0	0	1	0.218238	0	0	0	0	0	0	0	0	0	0	0	0	0	0	0	0	0	0	0	0	0	0	0	0
hsa-miR-618	99	12.4437	19	4.14652	15	2.51932	82	10.3519	21	5.67641	19	4.17137	16	3.47978	12	2.21807	37	6.83952	11	4.64543	42	13.1802	36	6.90508	28	5.28761	19	4.27281
hsa-miR-619	0	0	0	0	0	0	0	0	0	0	0	0	0	0	0	0	0	0	0	0	0	0	0	0	0	0	0	0
hsa-miR-620	0	0	0	0	0	0	0	0	0	0	0	0	0	0	0	0	0	0	0	0	0	0	0	0	0	0	0	0
hsa-miR-621	0	0	0	0	0	0	0	0	0	0	0	0	0	0	0	0	0	0	0	0	0	0	0	0	0	0	0	0
hsa-miR-622	0	0	0	0	0	0	0	0	0	0	0	0	0	0	0	0	0	0	0	0	0	0	0	0	0	0	0	0
hsa-miR-623	0	0	0	0	0	0	0	0	0	0	0	0	0	0	0	0	0	0	0	0	0	0	0	0	0	0	0	0
hsa-miR-624	4	0.502776	17	3.71004	7	1.17568	16	2.01989	1	0.270305	1	0.219546	0	0	0	0	0	0	0	0	1	0.313814	1	0.191808	0	0	0	0
hsa-miR-624*	67	8.42149	6	1.30943	90	15.1159	48	6.05967	37	10.0013	59	12.9532	62	13.4842	52	9.61162	28	5.17586	13	5.49005	21	6.59009	42	8.05593	43	8.12026	40	8.9954
hsa-miR-625	627	78.8101	248	54.123	489	82.13	531	67.0351	709	191.646	759	166.635	256	55.6766	294	54.3426	139	25.6944	139	58.7014	214	67.1562	244	46.8011	262	49.4769	223	50.1493
hsa-miR-625*	1116	140.274	894	195.105	3163	531.241	2855	360.424	121	32.7069	244	53.5692	89	19.3563	80	14.7871	299	55.2707	278	117.403	280	87.8679	441	84.5872	305	57.5972	240	53.9724
hsa-miR-626	0	0	0	0	0	0	0	0	0	0	0	0	0	0	0	0	0	0	0	0	0	0	0	0	0	0	0	0
hsa-miR-627	2	0.251388	0	0	0	0	0	0	0	0	0	0	1	0.217487	0	0	0	0	0	0	1	0.313814	0	0	2	0.377686	2	0.44977
hsa-miR-628-3p	0	0	0	0	0	0	1	0.126243	2	0.54061	0	0	2	0.434973	4	0.739355	98	18.1155	13	5.49005	19	5.96247	40	7.67231	47	8.87563	46	10.3447
hsa-miR-628-5p	387	48.6436	90	19.6414	70	11.7568	229	28.9097	116	31.3554	113	24.8087	108	23.4885	115	21.2565	76	14.0488	53	22.3825	135	42.3649	124	23.7842	272	51.3653	202	45.4268
hsa-miR-629	2387	300.031	4889	1066.96	3749	629.663	3420	431.751	3491	943.635	2413	529.764	2178	473.686	1746	322.729	9291	1717.46	318	134.295	633	198.644	4097	785.837	724	136.722	365	82.083
hsa-miR-629*	12	1.50833	6	1.30943	10	1.67955	18	2.27238	2	0.54061	5	1.09773	6	1.30492	7	1.29387	8	1.47882	7	2.95618	3	0.941442	2	0.383616	8	1.51075	7	1.57419
hsa-miR-630	0	0	0	0	0	0	0	0	0	0	0	0	0	0	0	0	0	0	0	0	0	0	0	0	0	0	0	0
hsa-miR-631	0	0	0	0	0	0	0	0	0	0	0	0	0	0	0	0	0	0	0	0	0	0	0	0	1	0.188843	0	0
hsa-miR-632	0	0	0	0	0	0	0	0	0	0	0	0	0	0	0	0	0	0	0	0	0	0	0	0	0	0	0	0
hsa-miR-633	0	0	0	0	0	0	0	0	0	0	0	0	0	0	0	0	0	0	0	0	0	0	0	0	0	0	0	0
hsa-miR-634	0	0	0	0	0	0	0	0	0	0	0	0	0	0	0	0	0	0	0	0	0	0	0	0	0	0	0	0
hsa-miR-635	0	0	0	0	0	0	0	0	0	0	0	0	0	0	0	0	0	0	0	0	0	0	0	0	0	0	0	0
hsa-miR-636	0	0	0	0	1	0.167955	1	0.126243	2	0.54061	0	0	2	0.434973	4	0.739355	2	0.369704	0	0	0	0	7	1.34265	1	0.188843	0	0
hsa-miR-637	0	0	0	0	0	0	0	0	0	0	0	0	0	0	0	0	0	0	0	0	0	0	0	0	0	0	0	0
hsa-miR-638	0	0	0	0	0	0	0	0	0	0	0	0	0	0	0	0	0	0	0	0	0	0	0	0	0	0	0	0
hsa-miR-639	0	0	0	0	0	0	0	0	0	0	0	0	0	0	0	0	0	0	0	0	0	0	0	0	0	0	0	0
hsa-miR-640	0	0	0	0	0	0	0	0	0	0	0	0	0	0	0	0	0	0	0	0	0	0	0	0	0	0	0	0
hsa-miR-641	312	39.2165	219	47.7941	371	62.3113	337	42.5439	176	47.5737	165	36.2251	273	59.3738	241	44.5462	117	21.6277	97	40.9643	163	51.1517	112	21.4825	143	27.0046	139	31.259
hsa-miR-642	12	1.50833	1	0.218238	15	2.51932	20	2.52486	1	0.270305	0	0	5	1.08743	2	0.369678	0	0	0	0	0	0	5	0.959039	3	0.56653	4	0.89954
hsa-miR-643	12	1.50833	0	0	0	0	2	0.252486	14	3.78427	15	3.29319	11	2.39235	8	1.47871	5	0.92426	4	1.68925	11	3.45195	10	1.91808	8	1.51075	6	1.34931
hsa-miR-644	0	0	0	0	0	0	0	0	0	0	0	0	0	0	0	0	0	0	0	0	0	0	0	0	0	0	0	0
hsa-miR-645	0	0	0	0	0	0	0	0	0	0	0	0	0	0	0	0	0	0	0	0	0	0	0	0	0	0	0	0
hsa-miR-646	0	0	0	0	0	0	0	0	0	0	0	0	0	0	0	0	0	0	0	0	0	0	0	0	0	0	0	0
hsa-miR-647	0	0	0	0	0	0	0	0	0	0	0	0	0	0	0	0	0	0	0	0	0	0	0	0	0	0	0	0
hsa-miR-648	0	0	0	0	0	0	0	0	0	0	0	0	0	0	0	0	0	0	0	0	0	0	0	0	0	0	0	0
hsa-miR-649	0	0	0	0	0	0	0	0	0	0	0	0	0	0	0	0	0	0	0	0	0	0	0	0	0	0	0	0
hsa-miR-650	0	0	0	0	0	0	0	0	0	0	0	0	0	0	0	0	0	0	0	0	0	0	0	0	0	0	0	0
hsa-miR-651	12	1.50833	0	0	0	0	7	0.883702	1	0.270305	1	0.219546	1	0.217487	3	0.554517	0	0	1	0.422312	5	1.56907	0	0	8	1.51075	6	1.34931
hsa-miR-652	760	95.5274	260	56.7418	953	160.061	649	81.9318	461	124.611	1813	398.037	603	131.144	697	128.833	643	118.86	324	136.829	415	130.233	631	121.031	593	111.984	442	99.3992
hsa-miR-653	0	0	0	0	0	0	0	0	0	0	0	0	0	0	0	0	0	0	0	0	0	0	1	0.191808	0	0	0	0
hsa-miR-654-3p	94	11.8152	13	2.83709	10	1.67955	13	1.64116	8	2.16244	24	5.2691	3	0.65246	3	0.554517	15	2.77278	38	16.0479	25	7.84535	17	3.26073	21	3.96571	16	3.59816
hsa-miR-654-5p	24	3.01665	4	0.872951	3	0.503865	8	1.00994	11	2.97336	21	4.61046	3	0.65246	7	1.29387	43	7.94864	37	15.6255	27	8.47298	17	3.26073	22	4.15455	31	6.97143
hsa-miR-655	92	11.5638	0	0	0	0	12	1.51492	2	0.54061	4	0.878183	2	0.434973	0	0	0	0	7	2.95618	0	0	5	0.959039	3	0.56653	2	0.44977
hsa-miR-656	13	1.63402	0	0	0	0	14	1.7674	4	1.08122	2	0.439092	5	1.08743	1	0.184839	1	0.184852	0	0	0	0	3	0.575423	0	0	2	0.44977
hsa-miR-657	0	0	0	0	0	0	0	0	0	0	0	0	0	0	0	0	0	0	0	0	0	0	0	0	0	0	0	0
hsa-miR-658	0	0	0	0	0	0	0	0	0	0	0	0	0	0	0	0	0	0	0	0	0	0	0	0	0	0	0	0
hsa-miR-659	0	0	0	0	0	0	0	0	0	0	0	0	0	0	0	0	0	0	0	0	0	0	0	0	0	0	0	0
hsa-miR-660	296	37.2054	91	19.8596	130	21.8341	176	22.2188	107	28.9226	92	20.1982	182	39.5825	217	40.11	87	16.0821	59	24.9164	98	30.7538	118	22.6333	149	28.1376	127	28.5604
hsa-miR-661	0	0	0	0	0	0	0	0	0	0	0	0	0	0	0	0	0	0	0	0	0	0	0	0	0	0	0	0
hsa-miR-662	0	0	0	0	0	0	0	0	0	0	0	0	0	0	0	0	0	0	0	0	0	0	0	0	0	0	0	0
hsa-miR-663	0	0	0	0	0	0	0	0	0	0	0	0	0	0	0	0	0	0	0	0	0	0	0	0	0	0	0	0
hsa-miR-663b	0	0	0	0	0	0	0	0	0	0	0	0	0	0	0	0	1	0.184852	0	0	0	0	0	0	2	0.377686	0	0
hsa-miR-664	1040	130.722	150	32.7357	213	35.7744	1644	207.544	37	10.0013	153	33.5905	148	32.188	276	51.0155	45	8.31834	368	155.411	139	43.6201	125	23.976	194	36.6356	125	28.1106
hsa-miR-664*	1275	160.26	280	61.1066	482	80.9543	587	74.1047	347	93.7959	484	106.26	478	103.959	532	98.3343	948	175.24	411	173.57	645	202.41	980	187.972	1479	279.299	1536	345.423
hsa-miR-665	12	1.50833	0	0	0	0	0	0	1	0.270305	7	1.53682	0	0	2	0.369678	7	1.29396	9	3.80081	8	2.51051	1	0.191808	19	3.58802	10	2.24885
hsa-miR-668	2	0.251388	0	0	0	0	2	0.252486	1	0.270305	3	0.658638	1	0.217487	0	0	0	0	5	2.11156	1	0.313814	2	0.383616	2	0.377686	2	0.44977
hsa-miR-671-3p	13	1.63402	6	1.30943	5	0.839775	2	0.252486	13	3.51397	14	3.07364	16	3.47978	13	2.40291	22	4.06674	8	3.3785	19	5.96247	18	3.45254	21	3.96571	24	5.39724
hsa-miR-671-5p	0	0	0	0	0	0	4	0.504972	0	0	0	0	0	0	0	0	2	0.369704	4	1.68925	3	0.941442	0	0	2	0.377686	5	1.12442
hsa-miR-675	0	0	0	0	0	0	0	0	0	0	0	0	0	0	0	0	0	0	0	0	0	0	0	0	0	0	0	0
hsa-miR-675*	0	0	0	0	0	0	0	0	0	0	0	0	0	0	0	0	0	0	0	0	0	0	0	0	0	0	0	0
hsa-miR-7	2599	326.679	1581	345.034	777	130.501	2158	272.433	2232	603.321	1462	320.976	2495	542.629	3613	667.823	1937	358.058	2011	849.269	2517	789.87	3101	594.796	3635	686.445	3587	806.662
hsa-miR-708	33	4.1479	658	143.6	23	3.86296	19	2.39862	9	2.43275	4	0.878183	89	19.3563	207	38.2616	104	19.2246	69	29.1395	157	49.2688	5	0.959039	23	4.34339	18	4.04793
hsa-miR-708*	2	0.251388	3	0.654713	0	0	0	0	1	0.270305	4	0.878183	12	2.60984	17	3.14226	2	0.369704	7	2.95618	13	4.07958	0	0	1	0.188843	0	0
hsa-miR-7-1*	498	62.5956	65	14.1855	94	15.7878	272	34.3381	133	35.9506	185	40.616	217	47.1946	269	49.7217	58	10.7214	84	35.4742	123	38.5991	101	19.3726	199	37.5798	290	65.2166
hsa-miR-7-2*	2	0.251388	0	0	0	0	0	0	1	0.270305	0	0	0	0	0	0	0	0	0	0	0	0	0	0	0	0	0	0
hsa-miR-720	0	0	0	0	0	0	0	0	0	0	0	0	0	0	0	0	0	0	0	0	0	0	0	0	0	0	0	0
hsa-miR-744	4975	625.327	4235	924.237	6887	1156.71	5357	676.284	8573	2317.33	14605	3206.47	7862	1709.88	10265	1897.37	15946	2947.65	9784	4131.9	11693	3669.43	13944	2674.57	19848	3748.16	18394	4136.53
hsa-miR-744*	5	0.62847	0	0	1	0.167955	0	0	0	0	3	0.658638	0	0	4	0.739355	1	0.184852	2	0.844624	1	0.313814	2	0.383616	3	0.56653	8	1.79908
hsa-miR-758	4	0.502776	0	0	1	0.167955	0	0	0	0	1	0.219546	2	0.434973	0	0	0	0	0	0	2	0.627628	1	0.191808	2	0.377686	0	0
hsa-miR-760	4	0.502776	11	2.40062	14	2.35137	7	0.883702	2	0.54061	23	5.04955	11	2.39235	15	2.77258	52	9.6123	11	4.64543	14	4.3934	36	6.90508	22	4.15455	25	5.62212
hsa-miR-765	14	1.75972	10	2.18238	10	1.67955	28	3.53481	15	4.05458	9	1.97591	6	1.30492	20	3.69678	30	5.54556	8	3.3785	15	4.70721	22	4.21977	21	3.96571	22	4.94747
hsa-miR-766	755	94.8989	176	38.4099	298	50.0506	611	77.1345	57	15.4074	260	57.0819	165	35.8853	371	68.5752	136	25.1399	228	96.2871	136	42.6787	356	68.2836	262	49.4769	181	40.7042
hsa-miR-767-3p	0	0	0	0	0	0	0	0	0	0	0	0	0	0	0	0	0	0	0	0	0	0	0	0	0	0	0	0
hsa-miR-767-5p	0	0	0	0	0	0	0	0	0	0	0	0	0	0	0	0	0	0	0	0	0	0	0	0	0	0	0	0
hsa-miR-769-3p	4	0.502776	3	0.654713	2	0.33591	10	1.26243	6	1.62183	8	1.75637	7	1.52241	10	1.84839	12	2.21822	4	1.68925	17	5.33484	19	3.64435	38	7.17604	43	9.67005
hsa-miR-769-5p	85	10.684	46	10.0389	50	8.39775	79	9.9732	106	28.6523	260	57.0819	123	26.7508	159	29.3894	194	35.8613	168	70.9484	371	116.425	210	40.2796	400	75.5373	298	67.0157
hsa-miR-770-5p	0	0	0	0	0	0	0	0	0	0	0	0	0	0	0	0	0	0	0	0	0	0	0	0	0	0	0	0
hsa-miR-802	0	0	0	0	0	0	0	0	0	0	0	0	0	0	0	0	0	0	0	0	0	0	0	0	0	0	0	0
hsa-miR-873	28	3.51943	0	0	3	0.503865	97	12.2456	68	18.3807	77	16.905	24	5.21968	22	4.06645	23	4.2516	13	5.49005	96	30.1261	18	3.45254	52	9.81985	60	13.4931
hsa-miR-874	7	0.879858	0	0	2	0.33591	8	1.00994	8	2.16244	16	3.51273	11	2.39235	15	2.77258	13	2.40308	18	7.60161	41	12.8664	14	2.68531	29	5.47645	26	5.84701
hsa-miR-875-3p	0	0	0	0	0	0	0	0	0	0	0	0	0	0	0	0	0	0	0	0	0	0	0	0	0	0	0	0
hsa-miR-875-5p	0	0	0	0	0	0	0	0	0	0	0	0	0	0	0	0	0	0	0	0	0	0	0	0	0	0	0	0
hsa-miR-876-3p	0	0	0	0	0	0	13	1.64116	2	0.54061	3	0.658638	2	0.434973	1	0.184839	0	0	2	0.844624	3	0.941442	3	0.575423	0	0	2	0.44977
hsa-miR-876-5p	5	0.62847	0	0	0	0	27	3.40856	8	2.16244	1	0.219546	0	0	2	0.369678	2	0.369704	5	2.11156	25	7.84535	1	0.191808	2	0.377686	3	0.674655
hsa-miR-877	258	32.429	644	140.545	1272	213.639	572	72.2111	651	175.969	486	106.699	705	153.328	746	137.89	1438	265.817	373	157.522	268	84.1022	1527	292.891	596	112.551	873	196.325
hsa-miR-877*	0	0	0	0	0	0	0	0	0	0	0	0	0	0	1	0.184839	1	0.184852	0	0	1	0.313814	0	0	0	0	0	0
hsa-miR-885-3p	1	0.125694	0	0	0	0	0	0	1	0.270305	0	0	0	0	2	0.369678	1	0.184852	0	0	0	0	0	0	0	0	0	0
hsa-miR-885-5p	0	0	0	0	0	0	0	0	0	0	0	0	0	0	1	0.184839	0	0	0	0	0	0	0	0	0	0	0	0
hsa-miR-886-3p	30	3.77082	3	0.654713	21	3.52705	22	2.77735	55	14.8668	53	11.6359	13	2.82732	70	12.9387	14	2.58793	19	8.02393	29	9.10061	26	4.987	55	10.3864	40	8.9954
hsa-miR-886-5p	430	54.0484	337	73.5461	1386	232.786	318	40.1453	554	149.749	668	146.657	258	56.1115	398	73.5659	865	159.897	254	107.267	240	75.3154	1418	271.983	797	150.508	770	173.161
hsa-miR-887	0	0	0	0	0	0	0	0	0	0	0	0	0	0	0	0	0	0	0	0	0	0	0	0	0	0	0	0
hsa-miR-888	0	0	0	0	0	0	0	0	0	0	0	0	0	0	0	0	0	0	0	0	0	0	0	0	0	0	0	0
hsa-miR-888*	0	0	0	0	0	0	0	0	0	0	0	0	0	0	0	0	0	0	0	0	0	0	0	0	0	0	0	0
hsa-miR-889	318	39.9707	22	4.80123	5	0.839775	134	16.9166	6	1.62183	10	2.19546	11	2.39235	3	0.554517	12	2.21822	23	9.71317	5	1.56907	32	6.13785	85	16.0517	103	23.1632
hsa-miR-890	0	0	0	0	0	0	0	0	0	0	0	0	0	0	0	0	0	0	0	0	0	0	0	0	0	0	0	0
hsa-miR-891a	0	0	0	0	0	0	0	0	0	0	0	0	0	0	0	0	0	0	0	0	0	0	0	0	0	0	0	0
hsa-miR-891b	0	0	0	0	0	0	0	0	0	0	0	0	0	0	0	0	0	0	0	0	0	0	0	0	0	0	0	0
hsa-miR-892a	1	0.125694	0	0	0	0	2	0.252486	0	0	0	0	0	0	0	0	0	0	1	0.422312	0	0	0	0	0	0	0	0
hsa-miR-892b	0	0	0	0	0	0	0	0	0	0	0	0	0	0	0	0	0	0	0	0	0	0	0	0	0	0	0	0
hsa-miR-9	14	1.75972	0	0	7	1.17568	2	0.252486	4	1.08122	13	2.8541	18	3.91476	13	2.40291	16	2.95763	6	2.53387	35	10.9835	100	19.1808	20	3.77686	30	6.74655
hsa-miR-9*	17	2.1368	0	0	4	0.67182	1	0.126243	8	2.16244	14	3.07364	8	1.73989	9	1.66355	3	0.554556	5	2.11156	16	5.02102	8	1.53446	9	1.69959	11	2.47373
hsa-miR-920	0	0	0	0	0	0	0	0	0	0	0	0	0	0	0	0	0	0	0	0	0	0	0	0	0	0	0	0
hsa-miR-921	0	0	0	0	0	0	0	0	0	0	0	0	0	0	0	0	0	0	0	0	0	0	0	0	0	0	0	0
hsa-miR-922	0	0	0	0	0	0	0	0	0	0	0	0	0	0	0	0	0	0	0	0	0	0	0	0	0	0	0	0
hsa-miR-924	0	0	0	0	0	0	0	0	0	0	0	0	0	0	0	0	0	0	0	0	0	0	0	0	0	0	0	0
hsa-miR-92a	8228	1034.21	16633	3629.95	53352	8960.73	6985	881.808	48045	12986.8	56040	12303.4	78343	17038.5	42013	7765.63	32064	5927.09	17329	7318.24	16243	5097.28	28910	5545.16	7645	1443.71	7195	1618.05
hsa-miR-92a-1*	140	17.5972	219	47.7941	165	27.7126	205	25.8798	178	48.1143	178	39.0792	156	33.9279	337	62.2907	582	107.584	298	125.849	537	168.518	474	90.9169	413	77.9922	558	125.486
hsa-miR-92a-2*	0	0	0	0	11	1.8475	0	0	0	0	0	0	0	0	0	0	1	0.184852	0	0	3	0.941442	1	0.191808	2	0.377686	1	0.224885
hsa-miR-92b	298	37.4568	1786	389.773	9023	1515.46	614	77.5133	909	245.707	674	147.974	824	179.209	487	90.0165	593	109.617	272	114.869	266	83.4745	658	126.21	183	34.5583	140	31.4839
hsa-miR-92b*	55	6.91317	681	148.62	1809	303.83	172	21.7138	259	70.009	54	11.8555	172	37.4077	274	50.6458	289	53.4222	53	22.3825	59	18.515	318	60.9949	94	17.7513	163	36.6562
hsa-miR-93	4137	519.996	1408	307.279	2466	414.177	1610	203.251	3517	950.663	7952	1745.83	4970	1080.91	6844	1265.04	9673	1788.07	1568	662.185	2916	915.082	7295	1399.24	5244	990.294	4322	971.953
hsa-miR-93*	109	13.7006	33	7.20185	98	16.4596	196	24.7436	11	2.97336	29	6.36683	20	4.34973	70	12.9387	134	24.7702	85	35.8965	74	23.2222	136	26.0859	140	26.438	116	26.0867
hsa-miR-933	0	0	0	0	1	0.167955	0	0	1	0.270305	4	0.878183	0	0	0	0	2	0.369704	0	0	2	0.627628	0	0	0	0	1	0.224885
hsa-miR-934	0	0	0	0	0	0	0	0	0	0	0	0	0	0	0	0	0	0	0	0	0	0	0	0	0	0	0	0
hsa-miR-935	14	1.75972	5	1.09119	22	3.69501	117	14.7704	9	2.43275	35	7.68411	10	2.17487	20	3.69678	17	3.14248	13	5.49005	25	7.84535	55	10.5494	48	9.06447	74	16.6415
hsa-miR-936	0	0	0	0	0	0	0	0	0	0	0	0	0	0	0	0	0	0	0	0	0	0	0	0	0	0	0	0
hsa-miR-937	0	0	0	0	7	1.17568	0	0	0	0	0	0	1	0.217487	0	0	2	0.369704	0	0	0	0	3	0.575423	1	0.188843	0	0
hsa-miR-938	0	0	0	0	0	0	0	0	0	0	0	0	0	0	0	0	0	0	0	0	0	0	0	0	0	0	0	0
hsa-miR-939	1	0.125694	1	0.218238	5	0.839775	6	0.757459	0	0	5	1.09773	2	0.434973	4	0.739355	2	0.369704	3	1.26694	0	0	2	0.383616	3	0.56653	2	0.44977
hsa-miR-940	16	2.0111	0	0	11	1.8475	18	2.27238	14	3.78427	17	3.73228	16	3.47978	24	4.43613	17	3.14248	18	7.60161	20	6.27628	17	3.26073	22	4.15455	19	4.27281
hsa-miR-941	191	24.0075	228	49.7582	398	66.8461	344	43.4276	308	83.254	538	118.116	360	78.2951	613	113.306	648	119.784	123	51.9444	272	85.3574	424	81.3265	485	91.5889	460	103.447
hsa-miR-942	73	9.17566	68	14.8402	152	25.5291	61	7.70083	18	4.86549	20	4.39092	45	9.78689	35	6.46936	53	9.79716	14	5.91237	39	12.2387	121	23.2087	84	15.8628	91	20.4645
hsa-miR-943	0	0	0	0	1	0.167955	0	0	0	0	0	0	0	0	0	0	0	0	1	0.422312	0	0	0	0	1	0.188843	0	0
hsa-miR-944	5	0.62847	4	0.872951	0	0	3	0.378729	4	1.08122	10	2.19546	2	0.434973	3	0.554517	8	1.47882	2	0.844624	7	2.1967	1	0.191808	2	0.377686	1	0.224885
hsa-miR-95	201	25.2645	58	12.6578	105	17.6353	234	29.5409	402	108.663	452	99.2347	806	175.294	443	81.8836	213	39.3735	74	31.2511	177	55.5451	345	66.1737	122	23.0389	105	23.6129
hsa-miR-96	41	5.15345	66	14.4037	116	19.4828	131	16.5378	20	5.4061	1	0.219546	76	16.529	49	9.0571	14	2.58793	19	8.02393	14	4.3934	21	4.02796	16	3.02149	6	1.34931
hsa-miR-96*	0	0	1	0.218238	0	0	0	0	0	0	0	0	0	0	0	0	0	0	0	0	0	0	0	0	0	0	0	0
hsa-miR-98	720	90.4996	339	73.9826	402	67.5179	651	82.1843	231	62.4405	284	62.351	335	72.858	397	73.381	221	40.8523	285	120.359	177	55.5451	568	108.947	570	107.641	484	108.844
hsa-miR-99a	2957	371.677	1310	285.892	1928	323.817	2010	253.749	2751	743.609	4289	941.632	1682	365.812	1664	307.572	1339	247.517	776	327.714	1131	354.924	1118	214.441	1811	341.995	1684	378.706
hsa-miR-99a*	0	0	0	0	0	0	0	0	0	0	0	0	2	0.434973	0	0	1	0.184852	0	0	0	0	0	0	0	0	2	0.44977
hsa-miR-99b	457	57.4421	47	10.2572	260	43.6683	429	54.1583	227	61.3593	811	178.052	517	112.441	657	121.439	286	52.8677	239	100.933	212	66.5286	636	121.99	873	164.86	817	183.731
hsa-miR-99b*	8	1.00555	0	0	3	0.503865	23	2.90359	4	1.08122	11	2.415	6	1.30492	23	4.25129	8	1.47882	3	1.26694	8	2.51051	17	3.26073	20	3.77686	59	13.2682
